# Supplementary material for: First Evidence of West Nile Virus Overwintering in Mosquitoes in Germany
Source: Viruses. 2021 Dec 9;13(12):2463. doi: 10.3390/v13122463 (PMC8703620; doi:10.3390/v13122463)
Supplement: Supplementary file 1 [file viruses-13-02463-s001.zip]

Archive with 1 entries (1 files):
- viruses-1489134-supplementary.xlsx
