# Supplementary material for: First Evidence of West Nile Virus Overwintering in Mosquitoes in Germany
Source: Viruses. 2021 Dec 9;13(12):2463. doi: 10.3390/v13122463 (PMC8703620; doi:10.3390/v13122463)
Supplement: Supplementary file 1 [file viruses-13-02463-s001.zip › viruses-1489134-supplementary.xlsx]

## Sheet: Tabelle1
Collection date	Collection place	Habitat type	Geo-references	Species (morphological ID)	Sex	Individuals/pool	ID nos.	WNV PCR
2020-12-12	Berlin	cellar (game park)	52.497429, 13.532809	Culex pipiens complex	♀	10	20Z 16792 - 20Z 16801	negative
2020-12-12	Berlin	cellar (game park)	52.497429, 13.532809	Culex pipiens complex	♀	10	20Z 16802 - 20Z 16811	negative
2020-12-12	Berlin	cellar (game park)	52.497429, 13.532809	Culex pipiens complex	♀	10	20Z 16812 - 20Z 16821	negative
2020-12-12	Berlin	cellar (game park)	52.497429, 13.532809	Culex pipiens complex	♀	10	20Z 16822 - 20Z 16831	negative
2020-12-12	Berlin	cellar (game park)	52.497429, 13.532809	Culex pipiens complex	♀	3	20Z 16832 - 20Z 16834	negative
2020-12-12	Berlin	cellar (game park)	52.497429, 13.532809	Culiseta annulata	♀	6	20Z 16835 - 20Z 16840	negative
2020-12-14	Berlin	cellar (game park)	52.497429, 13.532809	Culex pipiens complex	♀	10	20Z 16841 - 20Z 16850	negative
2020-12-14	Berlin	cellar (game park)	52.497429, 13.532809	Culex pipiens complex	♀	10	20Z 16851 - 20Z 16860	negative
2020-12-14	Berlin	cellar (game park)	52.497429, 13.532809	Culex pipiens complex	♀	10	20Z 16861 - 20Z 16870	negative
2020-12-14	Berlin	cellar (game park)	52.497429, 13.532809	Culiseta annulata	♀	5	20Z 16871 - 20Z 16875	negative
2020-12-16	Berlin	cellar (game park)	52.497429, 13.532809	Anopheles maculipennis complex	♀	1	20Z 16896	negative
2020-12-16	Berlin	cellar (game park)	52.497429, 13.532809	Culex pipiens complex	♀	10	20Z 16876 - 20Z 16886	negative
2020-12-16	Berlin	cellar (game park)	52.497429, 13.532809	Culex pipiens complex	♀	10	20Z 16887 - 20Z 16895	negative
2020-12-18	Berlin	cellar (game park)	52.497429, 13.532809	Culex pipiens complex	♀	10	20Z 16897 - 20Z 16906	negative
2020-12-18	Berlin	cellar (game park)	52.497429, 13.532809	Culex pipiens complex	♀	10	20Z 16907 - 20Z 16916	negative
2020-12-18	Berlin	cellar (game park)	52.497429, 13.532809	Culex pipiens complex	♀	10	20Z 16917 - 20Z 16926	negative
2020-12-18	Berlin	cellar (game park)	52.497429, 13.532809	Culex pipiens complex	♀	10	20Z 16927 - 21Z16936	negative
2020-12-18	Berlin	cellar (game park)	52.497429, 13.532809	Culex pipiens complex	♀	9	20Z 16937 - 20Z 16945	negative
2020-12-18	Berlin	cellar (game park)	52.497429, 13.532809	Culiseta annulata	♀	6	20Z 16946 - 20Z 16951	negative
2020-12-20	Berlin	cellar (game park)	52.497429, 13.532809	Culex pipiens complex	♀	10	20Z 16952 - 20Z 16961	negative
2020-12-22	Berlin	cellar (game park)	52.497429, 13.532809	Culex pipiens complex	♀	10	20Z 16962 - 20Z 16971	negative
2020-12-22	Berlin	cellar (game park)	52.497429, 13.532809	Culex pipiens complex	♀	7	20Z 16972 - 20Z 16978	negative
2020-12-22	Berlin	cellar (game park)	52.497429, 13.532809	Culiseta annulata	♀	1	20Z 16979	negative
2021-01-04	Berlin	cellar (game park)	52.497429, 13.532809	Culex pipiens complex	♀	4	21Z 00001 - 21Z 00004	negative
2021-01-04	Berlin	cellar (game park)	52.497429, 13.532809	Culiseta annulata	♀	1	21Z 00005	negative
2021-01-06	Berlin	cellar (game park)	52.497429, 13.532809	Culex pipiens complex	♀	10	21Z 05687 - 21Z 05696	negative
2021-01-06	Berlin	cellar (game park)	52.497429, 13.532809	Culex pipiens complex	♀	10	21Z 05697 - 21Z 05706	negative
2021-01-06	Berlin	cellar (game park)	52.497429, 13.532809	Culex pipiens complex	♀	10	21Z 05707 - 21Z 05716	negative
2021-01-06	Berlin	cellar (game park)	52.497429, 13.532809	Culex pipiens complex	♀	10	21Z 05717 - 21Z 05726	negative
2021-01-06	Berlin	cellar (game park)	52.497429, 13.532809	Culex pipiens complex	♀	10	21Z 05727 - 21Z 05735	negative
2021-01-06	Berlin	cellar (game park)	52.497429, 13.532809	Culex pipiens complex	♀	9	21Z 05736 - 21Z 05745	negative
2021-01-08	Berlin	cellar (game park)	52.497429, 13.532809	Culex hortensis/territans	♀	1	21Z 05916	negative
2021-01-08	Berlin	cellar (game park)	52.497429, 13.532809	Culex pipiens complex	♀	10	21Z 05746 - 21Z 05755	negative
2021-01-08	Berlin	cellar (game park)	52.497429, 13.532809	Culex pipiens complex	♀	10	21Z 05756 - 21Z 05765	negative
2021-01-08	Berlin	cellar (game park)	52.497429, 13.532809	Culex pipiens complex	♀	10	21Z 05766 - 21Z 05775	negative
2021-01-08	Berlin	cellar (game park)	52.497429, 13.532809	Culex pipiens complex	♀	10	21Z 05776 - 21Z 05885	negative
2021-01-08	Berlin	cellar (game park)	52.497429, 13.532809	Culex pipiens complex	♀	10	21Z 05786 - 21Z 05795	negative
2021-01-08	Berlin	cellar (game park)	52.497429, 13.532809	Culex pipiens complex	♀	10	21Z 05796 - 21Z 05805	negative
2021-01-08	Berlin	cellar (game park)	52.497429, 13.532809	Culex pipiens complex	♀	10	21Z 05806 - 21Z 05815	negative
2021-01-08	Berlin	cellar (game park)	52.497429, 13.532809	Culex pipiens complex	♀	10	21Z 05816 - 21Z 05825	negative
2021-01-08	Berlin	cellar (game park)	52.497429, 13.532809	Culex pipiens complex	♀	10	21Z 05826 - 21Z 05835	negative
2021-01-08	Berlin	cellar (game park)	52.497429, 13.532809	Culex pipiens complex	♀	10	21Z 05836 - 21Z 05845	negative
2021-01-08	Berlin	cellar (game park)	52.497429, 13.532809	Culex pipiens complex	♀	10	21Z 05846 - 21Z 05855	negative
2021-01-08	Berlin	cellar (game park)	52.497429, 13.532809	Culex pipiens complex	♀	10	21Z 05856 - 21Z 05865	negative
2021-01-08	Berlin	cellar (game park)	52.497429, 13.532809	Culex pipiens complex	♀	10	21Z 05866 - 21Z 05875	negative
2021-01-08	Berlin	cellar (game park)	52.497429, 13.532809	Culex pipiens complex	♀	10	21Z 05876 - 21Z 05885	negative
2021-01-08	Berlin	cellar (game park)	52.497429, 13.532809	Culex pipiens complex	♀	10	21Z 05886 - 21Z 05895	negative
2021-01-08	Berlin	cellar (game park)	52.497429, 13.532809	Culex pipiens complex	♀	10	21Z 05896 - 21Z 05905	negative
2021-01-08	Berlin	cellar (game park)	52.497429, 13.532809	Culex pipiens complex	♀	5	21Z 05906 - 21Z 05910	negative
2021-01-08	Berlin	cellar (game park)	52.497429, 13.532809	Culiseta annulata	♀	5	21Z 05911 - 21Z 05915	negative
2021-01-09	Berlin	cellar (fortress Spandau)	52.541160, 13.211687	Anopheles maculipennis complex	♀	1	21Z 00154	negative
2021-01-09	Berlin	cellar (fortress Spandau)	52.541160, 13.211687	Culex pipiens complex	♀	10	21Z 00155 - 21Z 00164	negative
2021-01-09	Berlin	cellar (fortress Spandau)	52.541160, 13.211687	Culex pipiens complex	♀	10	21Z 00165 - 21Z 00174	negative
2021-01-09	Berlin	cellar (fortress Spandau)	52.541160, 13.211687	Culex pipiens complex	♀	10	21Z 00175 - 21Z 00184	negative
2021-01-09	Berlin	cellar (fortress Spandau)	52.541160, 13.211687	Culex pipiens complex	♀	10	21Z 00185 - 21Z 00194	negative
2021-01-09	Berlin	cellar (fortress Spandau)	52.541160, 13.211687	Culex pipiens complex	♀	10	21Z 00195 - 21Z 00204	negative
2021-01-09	Berlin	cellar (fortress Spandau)	52.541160, 13.211687	Culex pipiens complex	♀	10	21Z 00205 - 21Z 00214	negative
2021-01-09	Berlin	cellar (fortress Spandau)	52.541160, 13.211687	Culex pipiens complex	♀	10	21Z 00215 - 21Z 00224	negative
2021-01-09	Berlin	cellar (fortress Spandau)	52.541160, 13.211687	Culex pipiens complex	♀	10	21Z 00225 - 21Z 00234	negative
2021-01-09	Berlin	cellar (fortress Spandau)	52.541160, 13.211687	Culex pipiens complex	♀	10	21Z 00235 - 21Z 00244	negative
2021-01-09	Berlin	cellar (fortress Spandau)	52.541160, 13.211687	Culex pipiens complex	♀	10	21Z 00245 - 21Z 00254	negative
2021-01-09	Berlin	cellar (fortress Spandau)	52.541160, 13.211687	Culex pipiens complex	♀	10	21Z 00255 - 21Z 00264	negative
2021-01-09	Berlin	cellar (fortress Spandau)	52.541160, 13.211687	Culex pipiens complex	♀	10	21Z 00265 - 21Z 00274	negative
2021-01-09	Berlin	cellar (fortress Spandau)	52.541160, 13.211687	Culex pipiens complex	♀	10	21Z 00275 - 21Z 00284	negative
2021-01-09	Berlin	cellar (fortress Spandau)	52.541160, 13.211687	Culex pipiens complex	♀	10	21Z 00285 - 21Z 00294	negative
2021-01-09	Berlin	cellar (fortress Spandau)	52.541160, 13.211687	Culex pipiens complex	♀	10	21Z 00295 - 21Z 00304	negative
2021-01-09	Berlin	cellar (fortress Spandau)	52.541160, 13.211687	Culex pipiens complex	♀	10	21Z 00305 - 21Z 00314	negative
2021-01-09	Berlin	cellar (fortress Spandau)	52.541160, 13.211687	Culex pipiens complex	♀	10	21Z 00315 - 21Z 00324	negative
2021-01-09	Berlin	cellar (fortress Spandau)	52.541160, 13.211687	Culex pipiens complex	♀	10	21Z 00325 - 21Z 00334	negative
2021-01-09	Berlin	cellar (fortress Spandau)	52.541160, 13.211687	Culex pipiens complex	♀	10	21Z 00335 - 21Z 00344	negative
2021-01-09	Berlin	cellar (fortress Spandau)	52.541160, 13.211687	Culex pipiens complex	♀	10	21Z 00345 - 21Z 00354	negative
2021-01-09	Berlin	cellar (fortress Spandau)	52.541160, 13.211687	Culex pipiens complex	♀	10	21Z 00355 - 21Z 00364	negative
2021-01-09	Berlin	cellar (fortress Spandau)	52.541160, 13.211687	Culex pipiens complex	♀	10	21Z 00365 - 21Z 00374	negative
2021-01-09	Berlin	cellar (fortress Spandau)	52.541160, 13.211687	Culex pipiens complex	♀	10	21Z 00375 - 21Z 00384	negative
2021-01-09	Berlin	cellar (fortress Spandau)	52.541160, 13.211687	Culex pipiens complex	♀	10	21Z 00385 - 21Z 00394	negative
2021-01-09	Berlin	cellar (fortress Spandau)	52.541160, 13.211687	Culex pipiens complex	♀	10	21Z 00395 - 21Z 00404	negative
2021-01-09	Berlin	cellar (fortress Spandau)	52.541160, 13.211687	Culex pipiens complex	♀	10	21Z 00405 - 21Z 00414	negative
2021-01-09	Berlin	cellar (fortress Spandau)	52.541160, 13.211687	Culex pipiens complex	♀	10	21Z 00415 - 21Z 00424	negative
2021-01-09	Berlin	cellar (fortress Spandau)	52.541160, 13.211687	Culex pipiens complex	♀	10	21Z 00425 - 21Z 00434	negative
2021-01-09	Berlin	cellar (fortress Spandau)	52.541160, 13.211687	Culex pipiens complex	♀	10	21Z 00435 - 21Z 00444	negative
2021-01-09	Berlin	cellar (fortress Spandau)	52.541160, 13.211687	Culex pipiens complex	♀	10	21Z 00445 - 21Z 00454	negative
2021-01-09	Berlin	cellar (fortress Spandau)	52.541160, 13.211687	Culex pipiens complex	♀	10	21Z 00455 - 21Z 00464	negative
2021-01-09	Berlin	cellar (fortress Spandau)	52.541160, 13.211687	Culex pipiens complex	♀	10	21Z 00465 - 21Z 00474	negative
2021-01-09	Berlin	cellar (fortress Spandau)	52.541160, 13.211687	Culex pipiens complex	♀	10	21Z 00475 - 21Z 00484	negative
2021-01-09	Berlin	cellar (fortress Spandau)	52.541160, 13.211687	Culex pipiens complex	♀	10	21Z 00485 - 21Z 00494	negative
2021-01-09	Berlin	cellar (fortress Spandau)	52.541160, 13.211687	Culex pipiens complex	♀	10	21Z 00495 - 21Z 00504	negative
2021-01-09	Berlin	cellar (fortress Spandau)	52.541160, 13.211687	Culex pipiens complex	♀	10	21Z 00505 - 21Z 00514	negative
2021-01-09	Berlin	cellar (fortress Spandau)	52.541160, 13.211687	Culex pipiens complex	♀	10	21Z 00515 - 21Z 00524	negative
2021-01-09	Berlin	cellar (fortress Spandau)	52.541160, 13.211687	Culex pipiens complex	♀	10	21Z 00525 - 21Z 00534	negative
2021-01-09	Berlin	cellar (fortress Spandau)	52.541160, 13.211687	Culex pipiens complex	♀	10	21Z 00535 - 21Z 00544	negative
2021-01-09	Berlin	cellar (fortress Spandau)	52.541160, 13.211687	Culex pipiens complex	♀	10	21Z 00545 - 21Z 00554	negative
2021-01-09	Berlin	cellar (fortress Spandau)	52.541160, 13.211687	Culex pipiens complex	♀	10	21Z 00555 - 21Z 00564	negative
2021-01-09	Berlin	cellar (fortress Spandau)	52.541160, 13.211687	Culex pipiens complex	♀	10	21Z 00565 - 21Z 00574	negative
2021-01-09	Berlin	cellar (fortress Spandau)	52.541160, 13.211687	Culex pipiens complex	♀	10	21Z 00575 - 21Z 00584	negative
2021-01-09	Berlin	cellar (fortress Spandau)	52.541160, 13.211687	Culex pipiens complex	♀	10	21Z 00585 - 21Z 00594	negative
2021-01-09	Berlin	cellar (fortress Spandau)	52.541160, 13.211687	Culex pipiens complex	♀	10	21Z 00595 - 21Z 00604	negative
2021-01-09	Berlin	cellar (fortress Spandau)	52.541160, 13.211687	Culex pipiens complex	♀	10	21Z 00605 - 21Z 00614	negative
2021-01-09	Berlin	cellar (fortress Spandau)	52.541160, 13.211687	Culex pipiens complex	♀	10	21Z 00615 - 21Z 00624	negative
2021-01-09	Berlin	cellar (fortress Spandau)	52.541160, 13.211687	Culex pipiens complex	♀	10	21Z 00625 - 21Z 00634	negative
2021-01-09	Berlin	cellar (fortress Spandau)	52.541160, 13.211687	Culex pipiens complex	♀	10	21Z 00635 - 21Z 00644	negative
2021-01-09	Berlin	cellar (fortress Spandau)	52.541160, 13.211687	Culex pipiens complex	♀	10	21Z 00645 - 21Z 00654	negative
2021-01-09	Berlin	cellar (fortress Spandau)	52.541160, 13.211687	Culex pipiens complex	♀	10	21Z 00655 - 21Z 00664	negative
2021-01-09	Berlin	cellar (fortress Spandau)	52.541160, 13.211687	Culex pipiens complex	♀	10	21Z 00665 - 21Z 00674	negative
2021-01-09	Berlin	cellar (fortress Spandau)	52.541160, 13.211687	Culex pipiens complex	♀	10	21Z 00675 - 21Z 00684	negative
2021-01-09	Berlin	cellar (fortress Spandau)	52.541160, 13.211687	Culex pipiens complex	♀	10	21Z 00685 - 21Z 00694	negative
2021-01-09	Berlin	cellar (fortress Spandau)	52.541160, 13.211687	Culex pipiens complex	♀	10	21Z 00695 - 21Z 00704	negative
2021-01-09	Berlin	cellar (fortress Spandau)	52.541160, 13.211687	Culex pipiens complex	♀	10	21Z 00705 - 21Z 00714	negative
2021-01-09	Berlin	cellar (fortress Spandau)	52.541160, 13.211687	Culex pipiens complex	♀	10	21Z 00715 - 21Z 00724	negative
2021-01-09	Berlin	cellar (fortress Spandau)	52.541160, 13.211687	Culex pipiens complex	♀	10	21Z 00725 - 21Z 00734	negative
2021-01-09	Berlin	cellar (fortress Spandau)	52.541160, 13.211687	Culex pipiens complex	♀	10	21Z 00735 - 21Z 00744	negative
2021-01-09	Berlin	cellar (fortress Spandau)	52.541160, 13.211687	Culex pipiens complex	♀	10	21Z 00745 - 21Z 00754	negative
2021-01-09	Berlin	cellar (fortress Spandau)	52.541160, 13.211687	Culex pipiens complex	♀	10	21Z 00755 - 21Z 00764	negative
2021-01-09	Berlin	cellar (fortress Spandau)	52.541160, 13.211687	Culex pipiens complex	♀	10	21Z 00765 - 21Z 00774	negative
2021-01-09	Berlin	cellar (fortress Spandau)	52.541160, 13.211687	Culex pipiens complex	♀	10	21Z 00775 - 21Z 00784	negative
2021-01-09	Berlin	cellar (fortress Spandau)	52.541160, 13.211687	Culex pipiens complex	♀	10	21Z 00785 - 21Z 00794	negative
2021-01-09	Berlin	cellar (fortress Spandau)	52.541160, 13.211687	Culex pipiens complex	♀	10	21Z 00795 - 21Z 00804	negative
2021-01-09	Berlin	cellar (fortress Spandau)	52.541160, 13.211687	Culex pipiens complex	♀	10	21Z 00805 - 21Z 00814	negative
2021-01-09	Berlin	cellar (fortress Spandau)	52.541160, 13.211687	Culiseta annulata	♀	3	21Z 00151 - 21Z 00153	negative
2021-01-10	Berlin	cellar (game park)	52.497429, 13.532809	Culex pipiens complex	♀	10	21Z 00008 - 21Z 00017	negative
2021-01-10	Berlin	cellar (game park)	52.497429, 13.532809	Culex pipiens complex	♀	10	21Z 00018 - 21Z 00027	negative
2021-01-10	Berlin	cellar (game park)	52.497429, 13.532809	Culex pipiens complex	♀	10	21Z 00028 - 21Z 00037	negative
2021-01-10	Berlin	cellar (game park)	52.497429, 13.532809	Culex pipiens complex	♀	10	21Z 00038 - 21Z 00047	negative
2021-01-10	Berlin	cellar (game park)	52.497429, 13.532809	Culex pipiens complex	♀	10	21Z 00048 - 21Z 00057	negative
2021-01-10	Berlin	cellar (game park)	52.497429, 13.532809	Culex pipiens complex	♀	10	21Z 00058 - 21Z 00067	negative
2021-01-10	Berlin	cellar (game park)	52.497429, 13.532809	Culex pipiens complex	♀	10	21Z 00068 - 21Z 00077	negative
2021-01-10	Berlin	cellar (game park)	52.497429, 13.532809	Culex pipiens complex	♀	10	21Z 00078 - 21Z 00087	negative
2021-01-10	Berlin	cellar (game park)	52.497429, 13.532809	Culex pipiens complex	♀	10	21Z 00088 - 21Z 00097	negative
2021-01-10	Berlin	cellar (game park)	52.497429, 13.532809	Culex pipiens complex	♀	10	21Z 00098 - 21Z 00107	negative
2021-01-10	Berlin	cellar (game park)	52.497429, 13.532809	Culex pipiens complex	♀	10	21Z 00108 - 21Z 00117	negative
2021-01-10	Berlin	cellar (game park)	52.497429, 13.532809	Culex pipiens complex	♀	10	21Z 00118 - 21Z 00127	negative
2021-01-10	Berlin	cellar (game park)	52.497429, 13.532809	Culex pipiens complex	♀	12	21Z 00128 - 21Z 00139	negative
2021-01-10	Berlin	cellar (game park)	52.497429, 13.532809	Culex pipiens complex	♀	11	21Z 00140 - 21Z 00150	negative
2021-01-10	Berlin	ice cellar (Kaniswall)	52.402495, 13.731087	Culiseta annulata	♀	2	21Z 00006 - 21Z 00007	negative
2021-01-24	Hennickendorf	basement turbine plant	52.494447, 13.816218	Anopheles maculipennis complex	♀	1	21Z 00877	negative
2021-01-24	Hennickendorf	shut-down underground street crossing	52.497279, 13.823565	Anopheles maculipennis complex	♀	8	21Z 01453 - 21Z 01460	negative
2021-01-24	Lichtenow	basement circular kiln	52.481324, 13.912888	Anopheles maculipennis complex	♀	2	21Z 01217 - 21Z 01218	negative
2021-01-24	Hennickendorf	shut-down underground street crossing	52.497279, 13.823565	Culex hortensis/territans	♀	7	21Z 01842 - 21Z 01848	negative
2021-01-24	Hennickendorf	shut-down underground street crossing	52.497279, 13.823565	Culex pipiens complex	♀	10	21Z 00815 - 21Z 00824	negative
2021-01-24	Hennickendorf	basement turbine plant	52.494447, 13.816218	Culex pipiens complex	♀	10	21Z 00825 - 21Z 00834	negative
2021-01-24	Hennickendorf	basement turbine plant	52.494447, 13.816218	Culex pipiens complex	♀	10	21Z 00835 - 21Z 00844	negative
2021-01-24	Hennickendorf	basement turbine plant	52.494447, 13.816218	Culex pipiens complex	♀	10	21Z 00845 - 21Z 00854	negative
2021-01-24	Hennickendorf	basement turbine plant	52.494447, 13.816218	Culex pipiens complex	♀	10	21Z 00855 - 21Z 00864	negative
2021-01-24	Hennickendorf	basement turbine plant	52.494447, 13.816218	Culex pipiens complex	♀	10	21Z 00865 - 21Z 00874	negative
2021-01-24	Hennickendorf	basement turbine plant	52.494447, 13.816218	Culex pipiens complex	♀	2	21Z 00875 - 21Z 00876	negative
2021-01-24	Hennickendorf	shut-down underground street crossing	52.497279, 13.823565	Culex pipiens complex	♀	10	21Z 01251 - 21Z 01260	negative
2021-01-24	Hennickendorf	shut-down underground street crossing	52.497279, 13.823565	Culex pipiens complex	♀	10	21Z 01261 - 21Z 01270	negative
2021-01-24	Hennickendorf	shut-down underground street crossing	52.497279, 13.823565	Culex pipiens complex	♀	10	21Z 01271 - 21Z 01280	negative
2021-01-24	Hennickendorf	shut-down underground street crossing	52.497279, 13.823565	Culex pipiens complex	♀	10	21Z 01281 - 21Z 01290	negative
2021-01-24	Hennickendorf	shut-down underground street crossing	52.497279, 13.823565	Culex pipiens complex	♀	10	21Z 01291 - 21Z 01300	negative
2021-01-24	Hennickendorf	shut-down underground street crossing	52.497279, 13.823565	Culex pipiens complex	♀	10	21Z 01301 - 21Z 01310	negative
2021-01-24	Hennickendorf	shut-down underground street crossing	52.497279, 13.823565	Culex pipiens complex	♀	10	21Z 01311 - 21Z 01320	negative
2021-01-24	Hennickendorf	shut-down underground street crossing	52.497279, 13.823565	Culex pipiens complex	♀	10	21Z 01321 - 21Z 01330	negative
2021-01-24	Hennickendorf	shut-down underground street crossing	52.497279, 13.823565	Culex pipiens complex	♀	10	21Z 01331 - 21Z 01340	negative
2021-01-24	Hennickendorf	shut-down underground street crossing	52.497279, 13.823565	Culex pipiens complex	♀	10	21Z 01341 - 21Z 01350	negative
2021-01-24	Hennickendorf	shut-down underground street crossing	52.497279, 13.823565	Culex pipiens complex	♀	10	21Z 01351 - 21Z 01360	negative
2021-01-24	Hennickendorf	shut-down underground street crossing	52.497279, 13.823565	Culex pipiens complex	♀	10	21Z 01361 - 21Z 01370	negative
2021-01-24	Hennickendorf	shut-down underground street crossing	52.497279, 13.823565	Culex pipiens complex	♀	10	21Z 01371 - 21Z 01380	negative
2021-01-24	Hennickendorf	shut-down underground street crossing	52.497279, 13.823565	Culex pipiens complex	♀	10	21Z 01381 - 21Z 01390	negative
2021-01-24	Hennickendorf	shut-down underground street crossing	52.497279, 13.823565	Culex pipiens complex	♀	10	21Z 01391 - 21Z 01400	negative
2021-01-24	Hennickendorf	shut-down underground street crossing	52.497279, 13.823565	Culex pipiens complex	♀	10	21Z 01401 - 21Z 01410	negative
2021-01-24	Hennickendorf	shut-down underground street crossing	52.497279, 13.823565	Culex pipiens complex	♀	10	21Z 01411 - 21Z 01420	negative
2021-01-24	Hennickendorf	shut-down underground street crossing	52.497279, 13.823565	Culex pipiens complex	♀	10	21Z 01421 - 21Z 01430	negative
2021-01-24	Hennickendorf	shut-down underground street crossing	52.497279, 13.823565	Culex pipiens complex	♀	10	21Z 01431 - 21Z 01440	negative
2021-01-24	Hennickendorf	shut-down underground street crossing	52.497279, 13.823565	Culex pipiens complex	♀	12	21Z 01441 - 21Z 01452	negative
2021-01-24	Lichtenow	basement circular kiln	52.481324, 13.912888	Culex pipiens complex	♀	10	21Z 00906 - 21Z 00915	negative
2021-01-24	Lichtenow	basement circular kiln	52.481324, 13.912888	Culex pipiens complex	♀	10	21Z 00916 - 21Z 00925	negative
2021-01-24	Lichtenow	basement circular kiln	52.481324, 13.912888	Culex pipiens complex	♀	10	21Z 00926 - 21Z 00935	negative
2021-01-24	Lichtenow	basement circular kiln	52.481324, 13.912888	Culex pipiens complex	♀	10	21Z 00936 - 21Z 00945	negative
2021-01-24	Lichtenow	basement circular kiln	52.481324, 13.912888	Culex pipiens complex	♀	10	21Z 00946 - 21Z 00955	negative
2021-01-24	Lichtenow	basement circular kiln	52.481324, 13.912888	Culex pipiens complex	♀	10	21Z 00956 - 21Z 00965	negative
2021-01-24	Lichtenow	basement circular kiln	52.481324, 13.912888	Culex pipiens complex	♀	10	21Z 00966 - 21Z 00975	negative
2021-01-24	Lichtenow	basement circular kiln	52.481324, 13.912888	Culex pipiens complex	♀	10	21Z 00976 - 21Z 00985	negative
2021-01-24	Lichtenow	basement circular kiln	52.481324, 13.912888	Culex pipiens complex	♀	10	21Z 00986 - 21Z 00995	negative
2021-01-24	Lichtenow	basement circular kiln	52.481324, 13.912888	Culex pipiens complex	♀	10	21Z 00996 - 21Z 01005	negative
2021-01-24	Lichtenow	basement circular kiln	52.481324, 13.912888	Culex pipiens complex	♀	10	21Z 01006 - 21Z 01015	negative
2021-01-24	Lichtenow	basement circular kiln	52.481324, 13.912888	Culex pipiens complex	♀	10	21Z 01016 - 21Z 01025	negative
2021-01-24	Lichtenow	basement circular kiln	52.481324, 13.912888	Culex pipiens complex	♀	10	21Z 01026 - 21Z 01035	negative
2021-01-24	Lichtenow	basement circular kiln	52.481324, 13.912888	Culex pipiens complex	♀	10	21Z 01036 - 21Z 01045	negative
2021-01-24	Lichtenow	basement circular kiln	52.481324, 13.912888	Culex pipiens complex	♀	10	21Z 01046 - 21Z 01055	negative
2021-01-24	Lichtenow	basement circular kiln	52.481324, 13.912888	Culex pipiens complex	♀	10	21Z 01056 - 21Z 01065	negative
2021-01-24	Lichtenow	basement circular kiln	52.481324, 13.912888	Culex pipiens complex	♀	10	21Z 01066 - 21Z 01075	negative
2021-01-24	Lichtenow	basement circular kiln	52.481324, 13.912888	Culex pipiens complex	♀	10	21Z 01076 - 21Z 01085	negative
2021-01-24	Lichtenow	basement circular kiln	52.481324, 13.912888	Culex pipiens complex	♀	10	21Z 01086 - 21Z 01095	negative
2021-01-24	Lichtenow	basement circular kiln	52.481324, 13.912888	Culex pipiens complex	♀	10	21Z 01096 - 21Z 01105	negative
2021-01-24	Lichtenow	basement circular kiln	52.481324, 13.912888	Culex pipiens complex	♀	10	21Z 01106 - 21Z 01115	negative
2021-01-24	Lichtenow	basement circular kiln	52.481324, 13.912888	Culex pipiens complex	♀	10	21Z 01116 - 21Z 01125	negative
2021-01-24	Lichtenow	basement circular kiln	52.481324, 13.912888	Culex pipiens complex	♀	10	21Z 01126 - 21Z 01135	negative
2021-01-24	Lichtenow	basement circular kiln	52.481324, 13.912888	Culex pipiens complex	♀	10	21Z 01136 - 21Z 01145	negative
2021-01-24	Lichtenow	basement circular kiln	52.481324, 13.912888	Culex pipiens complex	♀	10	21Z 01146 - 21Z 01155	negative
2021-01-24	Lichtenow	basement circular kiln	52.481324, 13.912888	Culex pipiens complex	♀	10	21Z 01156 - 21Z 01165	negative
2021-01-24	Lichtenow	basement circular kiln	52.481324, 13.912888	Culex pipiens complex	♀	10	21Z 01166 - 21Z 01175	negative
2021-01-24	Lichtenow	basement circular kiln	52.481324, 13.912888	Culex pipiens complex	♀	10	21Z 01176 - 21Z 01185	negative
2021-01-24	Lichtenow	basement circular kiln	52.481324, 13.912888	Culex pipiens complex	♀	10	21Z 01186 - 21Z 01195	negative
2021-01-24	Lichtenow	basement circular kiln	52.481324, 13.912888	Culex pipiens complex	♀	10	21Z 01196 - 21Z 01205	negative
2021-01-24	Lichtenow	basement circular kiln	52.481324, 13.912888	Culex pipiens complex	♀	11	21Z 01206 - 21Z 01216	negative
2021-01-24	Lichtenow	basement circular kiln	52.481324, 13.912888	Culex pipiens complex	♀	10	21Z 05658 - 21Z 05667	negative
2021-01-24	Hennickendorf	shut-down underground street crossing	52.497279, 13.823565	Culiseta annulata	♀	5	21Z 00878 - 21Z 00882	negative
2021-01-24	Hennickendorf	shut-down underground street crossing	52.497279, 13.823565	Culiseta annulata	♀	5	21Z 00883 - 21Z 00887	negative
2021-01-24	Hennickendorf	shut-down underground street crossing	52.497279, 13.823565	Culiseta annulata	♀	5	21Z 00888 - 21Z 00892	negative
2021-01-24	Hennickendorf	shut-down underground street crossing	52.497279, 13.823565	Culiseta annulata	♀	5	21Z 00893 - 21Z 00897	negative
2021-01-24	Hennickendorf	shut-down underground street crossing	52.497279, 13.823565	Culiseta annulata	♀	5	21Z 00898 - 21Z 00902	negative
2021-01-24	Hennickendorf	shut-down underground street crossing	52.497279, 13.823565	Culiseta annulata	♀	3	21Z 00903 - 21Z 00905	negative
2021-01-24	Hennickendorf	basement turbine plant	52.494447, 13.816218	Culiseta annulata	♀	5	21Z 01461 - 21Z 01465	negative
2021-01-24	Hennickendorf	basement turbine plant	52.494447, 13.816218	Culiseta annulata	♀	5	21Z 01466 - 21Z 01470	negative
2021-01-24	Hennickendorf	basement turbine plant	52.494447, 13.816218	Culiseta annulata	♀	5	21Z 01471 - 21Z 01475	negative
2021-01-24	Hennickendorf	basement turbine plant	52.494447, 13.816218	Culiseta annulata	♀	5	21Z 01476 - 21Z 01480	negative
2021-01-24	Hennickendorf	basement turbine plant	52.494447, 13.816218	Culiseta annulata	♀	5	21Z 01481 - 21Z 01485	negative
2021-01-24	Hennickendorf	basement turbine plant	52.494447, 13.816218	Culiseta annulata	♀	5	21Z 01486 - 21Z 01490	negative
2021-01-24	Hennickendorf	basement turbine plant	52.494447, 13.816218	Culiseta annulata	♀	5	21Z 01491 - 21Z 01495	negative
2021-01-24	Hennickendorf	basement turbine plant	52.494447, 13.816218	Culiseta annulata	♀	5	21Z 01496 - 21Z 01500	negative
2021-01-24	Hennickendorf	basement turbine plant	52.494447, 13.816218	Culiseta annulata	♀	5	21Z 01501 - 21Z 01505	negative
2021-01-24	Hennickendorf	basement turbine plant	52.494447, 13.816218	Culiseta annulata	♀	5	21Z 01506 - 21Z 01510	negative
2021-01-24	Hennickendorf	basement turbine plant	52.494447, 13.816218	Culiseta annulata	♀	5	21Z 01511 - 21Z 01515	negative
2021-01-24	Hennickendorf	basement turbine plant	52.494447, 13.816218	Culiseta annulata	♀	5	21Z 01516 - 21Z 01520	negative
2021-01-24	Hennickendorf	basement turbine plant	52.494447, 13.816218	Culiseta annulata	♀	5	21Z 01521 - 21Z 01525	negative
2021-01-24	Hennickendorf	basement turbine plant	52.494447, 13.816218	Culiseta annulata	♀	5	21Z 01526 - 21Z 01530	negative
2021-01-24	Hennickendorf	basement turbine plant	52.494447, 13.816218	Culiseta annulata	♀	5	21Z 01531 - 21Z 01535	negative
2021-01-24	Hennickendorf	basement turbine plant	52.494447, 13.816218	Culiseta annulata	♀	5	21Z 01536 - 21Z 01540	negative
2021-01-24	Hennickendorf	basement turbine plant	52.494447, 13.816218	Culiseta annulata	♀	5	21Z 01541 - 21Z 01545	negative
2021-01-24	Hennickendorf	basement turbine plant	52.494447, 13.816218	Culiseta annulata	♀	5	21Z 01546 - 21Z 01550	negative
2021-01-24	Hennickendorf	basement turbine plant	52.494447, 13.816218	Culiseta annulata	♀	5	21Z 01551 - 21Z 01555	negative
2021-01-24	Hennickendorf	basement turbine plant	52.494447, 13.816218	Culiseta annulata	♀	5	21Z 01556 - 21Z 01560	negative
2021-01-24	Hennickendorf	basement turbine plant	52.494447, 13.816218	Culiseta annulata	♀	5	21Z 01561 - 21Z 01565	negative
2021-01-24	Hennickendorf	basement turbine plant	52.494447, 13.816218	Culiseta annulata	♀	5	21Z 01566 - 21Z 01570	negative
2021-01-24	Hennickendorf	basement turbine plant	52.494447, 13.816218	Culiseta annulata	♀	5	21Z 01571 - 21Z 01575	negative
2021-01-24	Hennickendorf	basement turbine plant	52.494447, 13.816218	Culiseta annulata	♀	5	21Z 01576 - 21Z 01580	negative
2021-01-24	Hennickendorf	basement turbine plant	52.494447, 13.816218	Culiseta annulata	♀	5	21Z 01581 - 21Z 01585	negative
2021-01-24	Hennickendorf	basement turbine plant	52.494447, 13.816218	Culiseta annulata	♀	5	21Z 01586 - 21Z 01590	negative
2021-01-24	Hennickendorf	basement turbine plant	52.494447, 13.816218	Culiseta annulata	♀	5	21Z 01591 - 21Z 01595	negative
2021-01-24	Hennickendorf	basement turbine plant	52.494447, 13.816218	Culiseta annulata	♀	5	21Z 01596 - 21Z 01600	negative
2021-01-24	Hennickendorf	basement turbine plant	52.494447, 13.816218	Culiseta annulata	♀	5	21Z 01601 - 21Z 01605	negative
2021-01-24	Hennickendorf	basement turbine plant	52.494447, 13.816218	Culiseta annulata	♀	5	21Z 01606 - 21Z 01610	negative
2021-01-24	Hennickendorf	basement turbine plant	52.494447, 13.816218	Culiseta annulata	♀	5	21Z 01611 - 21Z 01615	negative
2021-01-24	Hennickendorf	basement turbine plant	52.494447, 13.816218	Culiseta annulata	♀	5	21Z 01616 - 21Z 01620	negative
2021-01-24	Hennickendorf	basement turbine plant	52.494447, 13.816218	Culiseta annulata	♀	5	21Z 01621 - 21Z 01625	negative
2021-01-24	Hennickendorf	basement turbine plant	52.494447, 13.816218	Culiseta annulata	♀	5	21Z 01626 - 21Z 01630	negative
2021-01-24	Hennickendorf	basement turbine plant	52.494447, 13.816218	Culiseta annulata	♀	5	21Z 01631 - 21Z 01635	negative
2021-01-24	Hennickendorf	basement turbine plant	52.494447, 13.816218	Culiseta annulata	♀	5	21Z 01636 - 21Z 01640	negative
2021-01-24	Hennickendorf	basement turbine plant	52.494447, 13.816218	Culiseta annulata	♀	5	21Z 01641 - 21Z 01645	negative
2021-01-24	Hennickendorf	basement turbine plant	52.494447, 13.816218	Culiseta annulata	♀	5	21Z 01646 - 21Z 01650	negative
2021-01-24	Hennickendorf	basement turbine plant	52.494447, 13.816218	Culiseta annulata	♀	5	21Z 01651 - 21Z 01655	negative
2021-01-24	Hennickendorf	basement turbine plant	52.494447, 13.816218	Culiseta annulata	♀	5	21Z 01656 - 21Z 01660	negative
2021-01-24	Hennickendorf	basement turbine plant	52.494447, 13.816218	Culiseta annulata	♀	5	21Z 01661 - 21Z 01665	negative
2021-01-24	Hennickendorf	basement turbine plant	52.494447, 13.816218	Culiseta annulata	♀	5	21Z 01666 - 21Z 01670	negative
2021-01-24	Hennickendorf	basement turbine plant	52.494447, 13.816218	Culiseta annulata	♀	5	21Z 01671 - 21Z 01675	negative
2021-01-24	Hennickendorf	basement turbine plant	52.494447, 13.816218	Culiseta annulata	♀	5	21Z 01676 - 21Z 01680	negative
2021-01-24	Hennickendorf	basement turbine plant	52.494447, 13.816218	Culiseta annulata	♀	5	21Z 01681 - 21Z 01685	negative
2021-01-24	Hennickendorf	basement turbine plant	52.494447, 13.816218	Culiseta annulata	♀	5	21Z 01686 - 21Z 01690	negative
2021-01-24	Hennickendorf	basement turbine plant	52.494447, 13.816218	Culiseta annulata	♀	5	21Z 01691 - 21Z 01695	negative
2021-01-24	Hennickendorf	basement turbine plant	52.494447, 13.816218	Culiseta annulata	♀	5	21Z 01696 - 21Z 01700	negative
2021-01-24	Hennickendorf	basement turbine plant	52.494447, 13.816218	Culiseta annulata	♀	5	21Z 01701 - 21Z 01705	negative
2021-01-24	Hennickendorf	basement turbine plant	52.494447, 13.816218	Culiseta annulata	♀	5	21Z 01706 - 21Z 01710	negative
2021-01-24	Hennickendorf	basement turbine plant	52.494447, 13.816218	Culiseta annulata	♀	5	21Z 01711 - 21Z 01715	negative
2021-01-24	Hennickendorf	basement turbine plant	52.494447, 13.816218	Culiseta annulata	♀	5	21Z 01716 - 21Z 01720	negative
2021-01-24	Hennickendorf	basement turbine plant	52.494447, 13.816218	Culiseta annulata	♀	5	21Z 01721 - 21Z 01725	negative
2021-01-24	Hennickendorf	basement turbine plant	52.494447, 13.816218	Culiseta annulata	♀	5	21Z 01726 - 21Z 01730	negative
2021-01-24	Hennickendorf	basement turbine plant	52.494447, 13.816218	Culiseta annulata	♀	5	21Z 01731 - 21Z 01735	negative
2021-01-24	Hennickendorf	basement turbine plant	52.494447, 13.816218	Culiseta annulata	♀	5	21Z 01736 - 21Z 01740	negative
2021-01-24	Hennickendorf	basement turbine plant	52.494447, 13.816218	Culiseta annulata	♀	5	21Z 01741 - 21Z 01745	negative
2021-01-24	Hennickendorf	basement turbine plant	52.494447, 13.816218	Culiseta annulata	♀	5	21Z 01746 - 21Z 01750	negative
2021-01-24	Hennickendorf	basement turbine plant	52.494447, 13.816218	Culiseta annulata	♀	5	21Z 01751 - 21Z 01755	negative
2021-01-24	Hennickendorf	basement turbine plant	52.494447, 13.816218	Culiseta annulata	♀	5	21Z 01756 - 21Z 01760	negative
2021-01-24	Hennickendorf	basement turbine plant	52.494447, 13.816218	Culiseta annulata	♀	5	21Z 01761 - 21Z 01765	negative
2021-01-24	Hennickendorf	basement turbine plant	52.494447, 13.816218	Culiseta annulata	♀	5	21Z 01766 - 21Z 01770	negative
2021-01-24	Hennickendorf	basement turbine plant	52.494447, 13.816218	Culiseta annulata	♀	5	21Z 01771 - 21Z 01775	negative
2021-01-24	Hennickendorf	basement turbine plant	52.494447, 13.816218	Culiseta annulata	♀	5	21Z 01776 - 21Z 01780	negative
2021-01-24	Hennickendorf	basement turbine plant	52.494447, 13.816218	Culiseta annulata	♀	5	21Z 01781 - 21Z 01785	negative
2021-01-24	Hennickendorf	basement turbine plant	52.494447, 13.816218	Culiseta annulata	♀	5	21Z 01786 - 21Z 01790	negative
2021-01-24	Hennickendorf	basement turbine plant	52.494447, 13.816218	Culiseta annulata	♀	5	21Z 01791 - 21Z 01795	negative
2021-01-24	Hennickendorf	basement turbine plant	52.494447, 13.816218	Culiseta annulata	♀	5	21Z 01796 - 21Z 01800	negative
2021-01-24	Hennickendorf	basement turbine plant	52.494447, 13.816218	Culiseta annulata	♀	5	21Z 01801 - 21Z 01805	negative
2021-01-24	Hennickendorf	basement turbine plant	52.494447, 13.816218	Culiseta annulata	♀	5	21Z 01806 - 21Z 01810	negative
2021-01-24	Hennickendorf	basement turbine plant	52.494447, 13.816218	Culiseta annulata	♀	5	21Z 01811 - 21Z 01815	negative
2021-01-24	Hennickendorf	basement turbine plant	52.494447, 13.816218	Culiseta annulata	♀	5	21Z 01816 - 21Z 01820	negative
2021-01-24	Hennickendorf	basement turbine plant	52.494447, 13.816218	Culiseta annulata	♀	5	21Z 01821 - 21Z 01825	negative
2021-01-24	Hennickendorf	basement turbine plant	52.494447, 13.816218	Culiseta annulata	♀	5	21Z 01826 - 21Z 01830	negative
2021-01-24	Hennickendorf	basement turbine plant	52.494447, 13.816218	Culiseta annulata	♀	5	21Z 01831 - 21Z 01835	negative
2021-01-24	Hennickendorf	basement turbine plant	52.494447, 13.816218	Culiseta annulata	♀	6	21Z 01836 - 21Z 01841	negative
2021-01-24	Lichtenow	basement circular kiln	52.481324, 13.912888	Culiseta annulata	♀	5	21Z 01219 - 21Z 01223	negative
2021-01-24	Lichtenow	basement circular kiln	52.481324, 13.912888	Culiseta annulata	♀	5	21Z 01224 - 21Z 01228	negative
2021-01-24	Lichtenow	basement circular kiln	52.481324, 13.912888	Culiseta annulata	♀	5	21Z 01229 - 21Z 01233	negative
2021-01-24	Lichtenow	basement circular kiln	52.481324, 13.912888	Culiseta annulata	♀	5	21Z 01234 - 21Z 01238	negative
2021-01-24	Lichtenow	basement circular kiln	52.481324, 13.912888	Culiseta annulata	♀	5	21Z 01239 - 21Z 01243	negative
2021-01-24	Lichtenow	basement circular kiln	52.481324, 13.912888	Culiseta annulata	♀	7	21Z 01244 - 21Z 01250	negative
2021-01-27	Berlin	ice cellar (Kaniswall)	52.402495, 13.731087	Anopheles maculipennis complex	♀	3	21Z 02161 - 21Z 02163	negative
2021-01-27	Berlin	ice cellar (Kaniswall)	52.402495, 13.731087	Culex hortensis/territans	♀	4	21Z 02174 - 21Z 02177	negative
2021-01-27	Berlin	roof	52.440134, 13.599590	Culex hortensis/territans	♀	1	21Z 01849	negative
2021-01-27	Berlin	ice cellar (Kaniswall)	52.402495, 13.731087	Culex pipiens complex	♀	10	21Z 05668 - 21Z 05677	negative
2021-01-27	Berlin	ice cellar (Kaniswall)	52.402495, 13.731087	Culex pipiens complex	♀	9	21Z 05678 - 21Z 05686	negative
2021-01-27	Berlin	ice cellar (Kaniswall)	52.402495, 13.731087	Culex pipiens complex	♀	10	21Z 01850 - 21Z 01859	negative
2021-01-27	Berlin	ice cellar (Kaniswall)	52.402495, 13.731087	Culex pipiens complex	♀	10	21Z 01860 - 21Z 01869	negative
2021-01-27	Berlin	ice cellar (Kaniswall)	52.402495, 13.731087	Culex pipiens complex	♀	10	21Z 01870 - 21Z 01879	negative
2021-01-27	Berlin	ice cellar (Kaniswall)	52.402495, 13.731087	Culex pipiens complex	♀	10	21Z 01880 - 21Z 01889	negative
2021-01-27	Berlin	ice cellar (Kaniswall)	52.402495, 13.731087	Culex pipiens complex	♀	10	21Z 01890 - 21Z 01899	negative
2021-01-27	Berlin	ice cellar (Kaniswall)	52.402495, 13.731087	Culex pipiens complex	♀	10	21Z 01900 - 21Z 01909	negative
2021-01-27	Berlin	ice cellar (Kaniswall)	52.402495, 13.731087	Culex pipiens complex	♀	10	21Z 01910 - 21Z 01919	negative
2021-01-27	Berlin	ice cellar (Kaniswall)	52.402495, 13.731087	Culex pipiens complex	♀	10	21Z 01920 - 21Z 01929	negative
2021-01-27	Berlin	ice cellar (Kaniswall)	52.402495, 13.731087	Culex pipiens complex	♀	10	21Z 01930 - 21Z 01939	negative
2021-01-27	Berlin	ice cellar (Kaniswall)	52.402495, 13.731087	Culex pipiens complex	♀	10	21Z 01940 - 21Z 01949	negative
2021-01-27	Berlin	ice cellar (Kaniswall)	52.402495, 13.731087	Culex pipiens complex	♀	10	21Z 01950 - 21Z 01959	negative
2021-01-27	Berlin	ice cellar (Kaniswall)	52.402495, 13.731087	Culex pipiens complex	♀	10	21Z 01960 - 21Z 01969	negative
2021-01-27	Berlin	ice cellar (Kaniswall)	52.402495, 13.731087	Culex pipiens complex	♀	10	21Z 01970 - 21Z 01979	negative
2021-01-27	Berlin	ice cellar (Kaniswall)	52.402495, 13.731087	Culex pipiens complex	♀	10	21Z 01980 - 21Z 01989	negative
2021-01-27	Berlin	ice cellar (Kaniswall)	52.402495, 13.731087	Culex pipiens complex	♀	10	21Z 01990 - 21Z 01999	negative
2021-01-27	Berlin	ice cellar (Kaniswall)	52.402495, 13.731087	Culex pipiens complex	♀	10	21Z 02000 - 21Z 02009	negative
2021-01-27	Berlin	ice cellar (Kaniswall)	52.402495, 13.731087	Culex pipiens complex	♀	10	21Z 02010 - 21Z 02019	negative
2021-01-27	Berlin	ice cellar (Kaniswall)	52.402495, 13.731087	Culex pipiens complex	♀	10	21Z 02020 - 21Z 02029	negative
2021-01-27	Berlin	ice cellar (Kaniswall)	52.402495, 13.731087	Culex pipiens complex	♀	10	21Z 02030 - 21Z 02039	negative
2021-01-27	Berlin	ice cellar (Kaniswall)	52.402495, 13.731087	Culex pipiens complex	♀	10	21Z 02040 - 21Z 02049	negative
2021-01-27	Berlin	ice cellar (Kaniswall)	52.402495, 13.731087	Culex pipiens complex	♀	10	21Z 02050 - 21Z 02059	negative
2021-01-27	Berlin	ice cellar (Kaniswall)	52.402495, 13.731087	Culex pipiens complex	♀	10	21Z 02060 - 21Z 02069	negative
2021-01-27	Berlin	ice cellar (Kaniswall)	52.402495, 13.731087	Culex pipiens complex	♀	10	21Z 02070 - 21Z 02079	negative
2021-01-27	Berlin	ice cellar (Kaniswall)	52.402495, 13.731087	Culex pipiens complex	♀	10	21Z 02080 - 21Z 02089	negative
2021-01-27	Berlin	ice cellar (Kaniswall)	52.402495, 13.731087	Culex pipiens complex	♀	10	21Z 02090 - 21Z 02099	negative
2021-01-27	Berlin	ice cellar (Kaniswall)	52.402495, 13.731087	Culex pipiens complex	♀	10	21Z 02100 - 21Z 02109	negative
2021-01-27	Berlin	ice cellar (Kaniswall)	52.402495, 13.731087	Culex pipiens complex	♀	10	21Z 02110 - 21Z 02119	negative
2021-01-27	Berlin	ice cellar (Kaniswall)	52.402495, 13.731087	Culex pipiens complex	♀	10	21Z 02120 - 21Z 02129	negative
2021-01-27	Berlin	ice cellar (Kaniswall)	52.402495, 13.731087	Culex pipiens complex	♀	10	21Z 02130 - 21Z 02139	negative
2021-01-27	Berlin	ice cellar (Kaniswall)	52.402495, 13.731087	Culex pipiens complex	♀	10	21Z 02140 - 21Z 02149	negative
2021-01-27	Berlin	ice cellar (Kaniswall)	52.402495, 13.731087	Culex pipiens complex	♀	11	21Z 02150 - 21Z 02160	negative
2021-01-27	Berlin	ice cellar (Kaniswall)	52.402495, 13.731087	Culiseta annulata	♀	5	21Z 02164 - 21Z 02168	negative
2021-01-27	Berlin	ice cellar (Kaniswall)	52.402495, 13.731087	Culiseta annulata	♀	5	21Z 02169 - 21Z 02173	negative
2021-02-04	Berlin	historic water filtration halls (Friedrichshagen)	52.453845, 13.640118	Culex hortensis/territans	♀	1	21Z 02904	negative
2021-02-04	Berlin	historic water filtration halls (Friedrichshagen)	52.453845, 13.640118	Culex pipiens complex	♀	10	21Z 02178 - 21Z 02187	negative
2021-02-04	Berlin	historic water filtration halls (Friedrichshagen)	52.453845, 13.640118	Culex pipiens complex	♀	10	21Z 02188 - 21Z 02197	negative
2021-02-04	Berlin	historic water filtration halls (Friedrichshagen)	52.453845, 13.640118	Culex pipiens complex	♀	10	21Z 02198 - 21Z 02207	negative
2021-02-04	Berlin	historic water filtration halls (Friedrichshagen)	52.453845, 13.640118	Culex pipiens complex	♀	10	21Z 02208 - 21Z 02217	negative
2021-02-04	Berlin	historic water filtration halls (Friedrichshagen)	52.453845, 13.640118	Culex pipiens complex	♀	10	21Z 02218 - 21Z 02227	negative
2021-02-04	Berlin	historic water filtration halls (Friedrichshagen)	52.453845, 13.640118	Culex pipiens complex	♀	10	21Z 02228 - 21Z 02237	negative
2021-02-04	Berlin	historic water filtration halls (Friedrichshagen)	52.453845, 13.640118	Culex pipiens complex	♀	10	21Z 02238 - 21Z 02247	negative
2021-02-04	Berlin	historic water filtration halls (Friedrichshagen)	52.453845, 13.640118	Culex pipiens complex	♀	10	21Z 02248 - 21Z 02257	negative
2021-02-04	Berlin	historic water filtration halls (Friedrichshagen)	52.453845, 13.640118	Culex pipiens complex	♀	10	21Z 02258 - 21Z 02267	negative
2021-02-04	Berlin	historic water filtration halls (Friedrichshagen)	52.453845, 13.640118	Culex pipiens complex	♀	10	21Z 02268 - 21Z 02277	negative
2021-02-04	Berlin	historic water filtration halls (Friedrichshagen)	52.453845, 13.640118	Culex pipiens complex	♀	10	21Z 02278 - 21Z 02287	negative
2021-02-04	Berlin	historic water filtration halls (Friedrichshagen)	52.453845, 13.640118	Culex pipiens complex	♀	10	21Z 02288 - 21Z 02297	negative
2021-02-04	Berlin	historic water filtration halls (Friedrichshagen)	52.453845, 13.640118	Culex pipiens complex	♀	10	21Z 02298 - 21Z 02307	negative
2021-02-04	Berlin	historic water filtration halls (Friedrichshagen)	52.453845, 13.640118	Culex pipiens complex	♀	10	21Z 02308 - 21Z 02317	negative
2021-02-04	Berlin	historic water filtration halls (Friedrichshagen)	52.453845, 13.640118	Culex pipiens complex	♀	10	21Z 02318 - 21Z 02327	negative
2021-02-04	Berlin	historic water filtration halls (Friedrichshagen)	52.453845, 13.640118	Culex pipiens complex	♀	10	21Z 02328 - 21Z 02337	negative
2021-02-04	Berlin	historic water filtration halls (Friedrichshagen)	52.453845, 13.640118	Culex pipiens complex	♀	10	21Z 02338 - 21Z 02347	negative
2021-02-04	Berlin	historic water filtration halls (Friedrichshagen)	52.453845, 13.640118	Culex pipiens complex	♀	10	21Z 02348 - 21Z 02357	negative
2021-02-04	Berlin	historic water filtration halls (Friedrichshagen)	52.453845, 13.640118	Culex pipiens complex	♀	10	21Z 02358 - 21Z 02367	negative
2021-02-04	Berlin	historic water filtration halls (Friedrichshagen)	52.453845, 13.640118	Culex pipiens complex	♀	10	21Z 02368 - 21Z 02377	negative
2021-02-04	Berlin	historic water filtration halls (Friedrichshagen)	52.453845, 13.640118	Culex pipiens complex	♀	10	21Z 02378 - 21Z 02387	negative
2021-02-04	Berlin	historic water filtration halls (Friedrichshagen)	52.453845, 13.640118	Culex pipiens complex	♀	10	21Z 02388 - 21Z 02397	negative
2021-02-04	Berlin	historic water filtration halls (Friedrichshagen)	52.453845, 13.640118	Culex pipiens complex	♀	10	21Z 02398 - 21Z 02407	negative
2021-02-04	Berlin	historic water filtration halls (Friedrichshagen)	52.453845, 13.640118	Culex pipiens complex	♀	10	21Z 02408 - 21Z 02417	negative
2021-02-04	Berlin	historic water filtration halls (Friedrichshagen)	52.453845, 13.640118	Culex pipiens complex	♀	10	21Z 02418 - 21Z 02427	negative
2021-02-04	Berlin	historic water filtration halls (Friedrichshagen)	52.453845, 13.640118	Culex pipiens complex	♀	10	21Z 02428 - 21Z 02437	negative
2021-02-04	Berlin	historic water filtration halls (Friedrichshagen)	52.453845, 13.640118	Culex pipiens complex	♀	10	21Z 02438 - 21Z 02447	negative
2021-02-04	Berlin	historic water filtration halls (Friedrichshagen)	52.453845, 13.640118	Culex pipiens complex	♀	10	21Z 02448 - 21Z 02457	negative
2021-02-04	Berlin	historic water filtration halls (Friedrichshagen)	52.453845, 13.640118	Culex pipiens complex	♀	10	21Z 02458 - 21Z 02467	negative
2021-02-04	Berlin	historic water filtration halls (Friedrichshagen)	52.453845, 13.640118	Culex pipiens complex	♀	10	21Z 02468 - 21Z 02477	negative
2021-02-04	Berlin	historic water filtration halls (Friedrichshagen)	52.453845, 13.640118	Culex pipiens complex	♀	10	21Z 02478 - 21Z 02487	negative
2021-02-04	Berlin	historic water filtration halls (Friedrichshagen)	52.453845, 13.640118	Culex pipiens complex	♀	10	21Z 02488 - 21Z 02497	negative
2021-02-04	Berlin	historic water filtration halls (Friedrichshagen)	52.453845, 13.640118	Culex pipiens complex	♀	10	21Z 02498 - 21Z 02507	negative
2021-02-04	Berlin	historic water filtration halls (Friedrichshagen)	52.453845, 13.640118	Culex pipiens complex	♀	10	21Z 02508 - 21Z 02517	negative
2021-02-04	Berlin	historic water filtration halls (Friedrichshagen)	52.453845, 13.640118	Culex pipiens complex	♀	10	21Z 02518 - 21Z 02527	negative
2021-02-04	Berlin	historic water filtration halls (Friedrichshagen)	52.453845, 13.640118	Culex pipiens complex	♀	10	21Z 02528 - 21Z 02537	negative
2021-02-04	Berlin	historic water filtration halls (Friedrichshagen)	52.453845, 13.640118	Culex pipiens complex	♀	10	21Z 02538 - 21Z 02547	negative
2021-02-04	Berlin	historic water filtration halls (Friedrichshagen)	52.453845, 13.640118	Culex pipiens complex	♀	10	21Z 02548 - 21Z 02557	negative
2021-02-04	Berlin	historic water filtration halls (Friedrichshagen)	52.453845, 13.640118	Culex pipiens complex	♀	10	21Z 02558 - 21Z 02567	negative
2021-02-04	Berlin	historic water filtration halls (Friedrichshagen)	52.453845, 13.640118	Culex pipiens complex	♀	10	21Z 02568 - 21Z 02577	negative
2021-02-04	Berlin	historic water filtration halls (Friedrichshagen)	52.453845, 13.640118	Culex pipiens complex	♀	10	21Z 02578 - 21Z 02587	negative
2021-02-04	Berlin	historic water filtration halls (Friedrichshagen)	52.453845, 13.640118	Culex pipiens complex	♀	10	21Z 02588 - 21Z 02597	negative
2021-02-04	Berlin	historic water filtration halls (Friedrichshagen)	52.453845, 13.640118	Culex pipiens complex	♀	10	21Z 02598 - 21Z 02607	negative
2021-02-04	Berlin	historic water filtration halls (Friedrichshagen)	52.453845, 13.640118	Culex pipiens complex	♀	10	21Z 02608 - 21Z 02617	negative
2021-02-04	Berlin	historic water filtration halls (Friedrichshagen)	52.453845, 13.640118	Culex pipiens complex	♀	10	21Z 02618 - 21Z 02627	negative
2021-02-04	Berlin	historic water filtration halls (Friedrichshagen)	52.453845, 13.640118	Culex pipiens complex	♀	10	21Z 02628 - 21Z 02637	negative
2021-02-04	Berlin	historic water filtration halls (Friedrichshagen)	52.453845, 13.640118	Culex pipiens complex	♀	10	21Z 02638 - 21Z 02647	negative
2021-02-04	Berlin	historic water filtration halls (Friedrichshagen)	52.453845, 13.640118	Culex pipiens complex	♀	10	21Z 02648 - 21Z 02657	negative
2021-02-04	Berlin	historic water filtration halls (Friedrichshagen)	52.453845, 13.640118	Culex pipiens complex	♀	10	21Z 02658 - 21Z 02667	negative
2021-02-04	Berlin	historic water filtration halls (Friedrichshagen)	52.453845, 13.640118	Culex pipiens complex	♀	10	21Z 02668 - 21Z 02677	negative
2021-02-04	Berlin	historic water filtration halls (Friedrichshagen)	52.453845, 13.640118	Culex pipiens complex	♀	10	21Z 02678 - 21Z 02687	negative
2021-02-04	Berlin	historic water filtration halls (Friedrichshagen)	52.453845, 13.640118	Culex pipiens complex	♀	10	21Z 02688 - 21Z 02697	negative
2021-02-04	Berlin	historic water filtration halls (Friedrichshagen)	52.453845, 13.640118	Culex pipiens complex	♀	10	21Z 02698 - 21Z 02707	negative
2021-02-04	Berlin	historic water filtration halls (Friedrichshagen)	52.453845, 13.640118	Culex pipiens complex	♀	10	21Z 02708 - 21Z 02717	negative
2021-02-04	Berlin	historic water filtration halls (Friedrichshagen)	52.453845, 13.640118	Culex pipiens complex	♀	10	21Z 02718 - 21Z 02727	negative
2021-02-04	Berlin	historic water filtration halls (Friedrichshagen)	52.453845, 13.640118	Culex pipiens complex	♀	10	21Z 02728 - 21Z 02737	negative
2021-02-04	Berlin	historic water filtration halls (Friedrichshagen)	52.453845, 13.640118	Culex pipiens complex	♀	10	21Z 02738 - 21Z 02747	negative
2021-02-04	Berlin	historic water filtration halls (Friedrichshagen)	52.453845, 13.640118	Culex pipiens complex	♀	10	21Z 02748 - 21Z 02757	negative
2021-02-04	Berlin	historic water filtration halls (Friedrichshagen)	52.453845, 13.640118	Culex pipiens complex	♀	10	21Z 02758 - 21Z 02767	negative
2021-02-04	Berlin	historic water filtration halls (Friedrichshagen)	52.453845, 13.640118	Culex pipiens complex	♀	10	21Z 02768 - 21Z 02777	negative
2021-02-04	Berlin	historic water filtration halls (Friedrichshagen)	52.453845, 13.640118	Culex pipiens complex	♀	10	21Z 02778 - 21Z 02787	negative
2021-02-04	Berlin	historic water filtration halls (Friedrichshagen)	52.453845, 13.640118	Culex pipiens complex	♀	10	21Z 02788 - 21Z 02797	negative
2021-02-04	Berlin	historic water filtration halls (Friedrichshagen)	52.453845, 13.640118	Culex pipiens complex	♀	10	21Z 02798 - 21Z 02807	negative
2021-02-04	Berlin	historic water filtration halls (Friedrichshagen)	52.453845, 13.640118	Culex pipiens complex	♀	10	21Z 02808 - 21Z 02817	negative
2021-02-04	Berlin	historic water filtration halls (Friedrichshagen)	52.453845, 13.640118	Culex pipiens complex	♀	11	21Z 02818 - 21Z 02827	negative
2021-02-04	Berlin	historic water filtration halls (Friedrichshagen)	52.453845, 13.640118	Culiseta annulata	♀	5	21Z 02829 - 21Z 02833	negative
2021-02-04	Berlin	historic water filtration halls (Friedrichshagen)	52.453845, 13.640118	Culiseta annulata	♀	5	21Z 02834 - 21Z 02838	negative
2021-02-04	Berlin	historic water filtration halls (Friedrichshagen)	52.453845, 13.640118	Culiseta annulata	♀	5	21Z 02839 - 21Z 02843	negative
2021-02-04	Berlin	historic water filtration halls (Friedrichshagen)	52.453845, 13.640118	Culiseta annulata	♀	5	21Z 02844 - 21Z 02848	negative
2021-02-04	Berlin	historic water filtration halls (Friedrichshagen)	52.453845, 13.640118	Culiseta annulata	♀	5	21Z 02849 - 21Z 02853	negative
2021-02-04	Berlin	historic water filtration halls (Friedrichshagen)	52.453845, 13.640118	Culiseta annulata	♀	5	21Z 02854 - 21Z 02858	negative
2021-02-04	Berlin	historic water filtration halls (Friedrichshagen)	52.453845, 13.640118	Culiseta annulata	♀	5	21Z 02859 - 21Z 02863	negative
2021-02-04	Berlin	historic water filtration halls (Friedrichshagen)	52.453845, 13.640118	Culiseta annulata	♀	5	21Z 02864 - 21Z 02868	negative
2021-02-04	Berlin	historic water filtration halls (Friedrichshagen)	52.453845, 13.640118	Culiseta annulata	♀	5	21Z 02869 - 21Z 02873	negative
2021-02-04	Berlin	historic water filtration halls (Friedrichshagen)	52.453845, 13.640118	Culiseta annulata	♀	5	21Z 02874 - 21Z 02878	negative
2021-02-04	Berlin	historic water filtration halls (Friedrichshagen)	52.453845, 13.640118	Culiseta annulata	♀	5	21Z 02879 - 21Z 02883	negative
2021-02-04	Berlin	historic water filtration halls (Friedrichshagen)	52.453845, 13.640118	Culiseta annulata	♀	5	21Z 02884 - 21Z 02888	negative
2021-02-04	Berlin	historic water filtration halls (Friedrichshagen)	52.453845, 13.640118	Culiseta annulata	♀	5	21Z 02889 - 21Z 02893	negative
2021-02-04	Berlin	historic water filtration halls (Friedrichshagen)	52.453845, 13.640118	Culiseta annulata	♀	5	21Z 02894 - 21Z 02898	negative
2021-02-04	Berlin	historic water filtration halls (Friedrichshagen)	52.453845, 13.640118	Culiseta annulata	♀	5	21Z 02899 - 21Z 02903	negative
2021-02-11	Leipzig	cellar (zoo)	51.353637, 12.363238	Culex pipiens complex	♀	3	21Z 04421 - 21Z 04423	negative
2021-02-27	Berlin	cellar (game park)	52.497429, 13.532809	Culex pipiens complex	♀	10	21Z 02924 - 21Z 02933	negative
2021-02-27	Berlin	cellar (game park)	52.497429, 13.532809	Culex pipiens complex	♀	2	21Z 02934 - 21Z 02935	negative
2021-02-27	Berlin	cellar (game park)	52.497429, 13.532809	Culiseta annulata	♀	5	21Z 02905 - 21Z 02909	negative
2021-02-27	Berlin	cellar (game park)	52.497429, 13.532809	Culiseta annulata	♀	5	21Z 02910 - 21Z 02914	negative
2021-02-27	Berlin	cellar (game park)	52.497429, 13.532809	Culiseta annulata	♀	5	21Z 02915 - 21Z 02919	negative
2021-02-27	Berlin	cellar (game park)	52.497429, 13.532809	Culiseta annulata	♀	4	21Z 02920 - 21Z 02923	negative
2021-03-03	Halle	ice cellar	51.493124, 11.915849	Culex pipiens complex	♀	11	21Z 02936 - 21Z 02946	negative
2021-03-03	Halle	ice cellar	51.493124, 11.915849	Culex pipiens complex	♀	10	21Z 02947 - 21Z 02956	negative
2021-03-03	Halle	ice cellar	51.493124, 11.915849	Culex pipiens complex	♀	10	21Z 02957 - 21Z 02966	negative
2021-03-03	Halle	ice cellar	51.493124, 11.915849	Culex pipiens complex	♀	10	21Z 02967 - 21Z 02976	negative
2021-03-03	Halle	ice cellar	51.493124, 11.915849	Culex pipiens complex	♀	10	21Z 02977 - 21Z 02986	negative
2021-03-03	Halle	ice cellar	51.493124, 11.915849	Culex pipiens complex	♀	10	21Z 02987 - 21Z 02996	negative
2021-03-03	Halle	ice cellar	51.493124, 11.915849	Culex pipiens complex	♀	10	21Z 02997 - 21Z 03006	negative
2021-03-03	Halle	bunker	51.503563, 11.891666	Culex pipiens complex	♀	10	21Z 03014 - 21Z 03023	negative
2021-03-03	Halle	bunker	51.503563, 11.891666	Culex pipiens complex	♀	10	21Z 03024 - 21Z 03033	negative
2021-03-03	Halle	bunker	51.503563, 11.891666	Culex pipiens complex	♀	10	21Z 03034 - 21Z 03043	negative
2021-03-03	Halle	bunker	51.503563, 11.891666	Culex pipiens complex	♀	10	21Z 03044 - 21Z 03053	negative
2021-03-03	Halle	bunker	51.503563, 11.891666	Culex pipiens complex	♀	10	21Z 03054 - 21Z 03063	negative
2021-03-03	Halle	bunker	51.503563, 11.891666	Culex pipiens complex	♀	10	21Z 03064 - 21Z 03073	negative
2021-03-03	Halle	bunker	51.503563, 11.891666	Culex pipiens complex	♀	10	21Z 03074 - 21Z 03083	negative
2021-03-03	Halle	bunker	51.503563, 11.891666	Culex pipiens complex	♀	10	21Z 03084 - 21Z 03093	negative
2021-03-03	Halle	bunker	51.503563, 11.891666	Culex pipiens complex	♀	10	21Z 03094 - 21Z 03103	negative
2021-03-03	Halle	bunker	51.503563, 11.891666	Culex pipiens complex	♀	10	21Z 03104 - 21Z 03113	negative
2021-03-03	Halle	bunker	51.503563, 11.891666	Culex pipiens complex	♀	10	21Z 03114 - 21Z 03123	negative
2021-03-03	Halle	bunker	51.503563, 11.891666	Culex pipiens complex	♀	10	21Z 03124 - 21Z 03133	negative
2021-03-03	Halle	bunker	51.503563, 11.891666	Culex pipiens complex	♀	10	21Z 03134 - 21Z 03143	negative
2021-03-03	Halle	bunker	51.503563, 11.891666	Culex pipiens complex	♀	10	21Z 03144 - 21Z 03153	negative
2021-03-03	Halle	bunker	51.503563, 11.891666	Culex pipiens complex	♀	10	21Z 03154 - 21Z 03163	negative
2021-03-03	Halle	bunker	51.503563, 11.891666	Culex pipiens complex	♀	10	21Z 03164 - 21Z 03173	negative
2021-03-03	Halle	bunker	51.503563, 11.891666	Culex pipiens complex	♀	10	21Z 03174 - 21Z 03183	negative
2021-03-03	Halle	bunker	51.503563, 11.891666	Culex pipiens complex	♀	8	21Z 03184 - 21Z 03191	negative
2021-03-03	Halle	coal cellar	51.506976, 11.910313	Culex pipiens complex	♀	2	21Z 03012 - 21Z 03013	negative
2021-03-03	Halle	ice cellar	51.493124, 11.915849	Culiseta annulata	♀	5	21Z 02307 - 21Z 02311	negative
2021-03-05	Kienbaum	ice cellar	52.422138, 13.972555	Culex pipiens complex	♀	10	21Z 03192 - 21Z 03201	negative
2021-03-05	Kienbaum	ice cellar	52.422138, 13.972555	Culex pipiens complex	♀	10	21Z 03202 - 21Z 03211	negative
2021-03-05	Kienbaum	ice cellar	52.422138, 13.972555	Culex pipiens complex	♀	10	21Z 03212 - 21Z 03221	negative
2021-03-05	Kienbaum	ice cellar	52.422138, 13.972555	Culex pipiens complex	♀	10	21Z 03222 - 21Z 03231	negative
2021-03-05	Kienbaum	ice cellar	52.422138, 13.972555	Culex pipiens complex	♀	10	21Z 03232 - 21Z 03241	negative
2021-03-05	Kienbaum	ice cellar	52.422138, 13.972555	Culex pipiens complex	♀	10	21Z 03242 - 21Z 03251	negative
2021-03-05	Kienbaum	ice cellar	52.422138, 13.972555	Culex pipiens complex	♀	10	21Z 03252 - 21Z 03261	negative
2021-03-05	Kienbaum	ice cellar	52.422138, 13.972555	Culex pipiens complex	♀	10	21Z 03262 - 21Z 03271	negative
2021-03-09	Rosslau	ice cellar	51.899719, 12.268631	Anopheles maculipennis complex	♀	1	21Z 03273	negative
2021-03-09	Rosslau	military barracks	51.899138, 12.268928	Anopheles maculipennis complex	♀	5	21Z 03445 - 21Z 03449	negative
2021-03-09	Rosslau	military barracks	51.899138, 12.268928	Anopheles maculipennis complex	♀	2	21Z 03450 - 21Z 03451	negative
2021-03-09	Buko	ice cellar	51.945924, 12.419274	Culex pipiens complex	♀	10	21Z 03452 - 21Z 03461	negative
2021-03-09	Buko	ice cellar	51.945924, 12.419274	Culex pipiens complex	♀	10	21Z 03462 - 21Z 03471	negative
2021-03-09	Buko	ice cellar	51.945924, 12.419274	Culex pipiens complex	♀	2	21Z 03472 - 21Z 03473	negative
2021-03-09	Rosslau	ice cellar	51.899719, 12.268631	Culex pipiens complex	♀	1	21Z 03272	negative
2021-03-09	Rosslau	cellar (castle)	51.885528, 12.253849	Culex pipiens complex	♀	10	21Z 03474 - 21Z 03483	negative
2021-03-09	Rosslau	cellar (castle)	51.885528, 12.253849	Culex pipiens complex	♀	10	21Z 03484 - 21Z 03493	negative
2021-03-09	Rosslau	cellar (castle)	51.885528, 12.253849	Culex pipiens complex	♀	10	21Z 03494 - 21Z 03503	negative
2021-03-09	Rosslau	cellar (castle)	51.885528, 12.253849	Culex pipiens complex	♀	10	21Z 03504 - 21Z 03513	negative
2021-03-09	Rosslau	cellar (castle)	51.885528, 12.253849	Culex pipiens complex	♀	10	21Z 03514 - 21Z 03523	negative
2021-03-09	Rosslau	cellar (castle)	51.885528, 12.253849	Culex pipiens complex	♀	10	21Z 03524 - 21Z 03533	negative
2021-03-09	Rosslau	cellar (castle)	51.885528, 12.253849	Culex pipiens complex	♀	10	21Z 03534 - 21Z 03543	negative
2021-03-09	Rosslau	cellar (castle)	51.885528, 12.253849	Culex pipiens complex	♀	10	21Z 03544 - 21Z 03553	negative
2021-03-09	Rosslau	cellar (castle)	51.885528, 12.253849	Culex pipiens complex	♀	10	21Z 03554 - 21Z 03563	negative
2021-03-09	Rosslau	cellar (castle)	51.885528, 12.253849	Culex pipiens complex	♀	10	21Z 03564 - 21Z 03573	negative
2021-03-09	Rosslau	cellar (castle)	51.885528, 12.253849	Culex pipiens complex	♀	10	21Z 03574 - 21Z 03583	negative
2021-03-09	Rosslau	cellar (castle)	51.885528, 12.253849	Culex pipiens complex	♀	10	21Z 03584 - 21Z 03593	negative
2021-03-09	Rosslau	cellar (castle)	51.885528, 12.253849	Culex pipiens complex	♀	10	21Z 03594 - 21Z 03603	negative
2021-03-09	Rosslau	cellar (castle)	51.885528, 12.253849	Culex pipiens complex	♀	10	21Z 03604 - 21Z 03613	negative
2021-03-09	Rosslau	cellar (castle)	51.885528, 12.253849	Culex pipiens complex	♀	10	21Z 03614 - 21Z 03623	negative
2021-03-09	Rosslau	cellar (castle)	51.885528, 12.253849	Culex pipiens complex	♀	10	21Z 03624 - 21Z 03633	negative
2021-03-09	Rosslau	cellar (castle)	51.885528, 12.253849	Culex pipiens complex	♀	10	21Z 03634 - 21Z 03643	negative
2021-03-09	Rosslau	cellar (castle)	51.885528, 12.253849	Culex pipiens complex	♀	10	21Z 03644 - 21Z 03653	negative
2021-03-09	Rosslau	cellar (castle)	51.885528, 12.253849	Culex pipiens complex	♀	10	21Z 03654 - 21Z 03663	negative
2021-03-09	Rosslau	cellar (castle)	51.885528, 12.253849	Culex pipiens complex	♀	10	21Z 03664 - 21Z 03673	negative
2021-03-09	Rosslau	cellar (castle)	51.885528, 12.253849	Culex pipiens complex	♀	10	21Z 03674 - 21Z 03683	negative
2021-03-09	Rosslau	cellar (castle)	51.885528, 12.253849	Culex pipiens complex	♀	10	21Z 03684 - 21Z 03693	negative
2021-03-09	Rosslau	cellar (castle)	51.885528, 12.253849	Culex pipiens complex	♀	10	21Z 03694 - 21Z 03703	negative
2021-03-09	Rosslau	cellar (castle)	51.885528, 12.253849	Culex pipiens complex	♀	10	21Z 03704 - 21Z 03713	negative
2021-03-09	Rosslau	cellar (castle)	51.885528, 12.253849	Culex pipiens complex	♀	10	21Z 03714 - 21Z 03723	negative
2021-03-09	Rosslau	cellar (castle)	51.885528, 12.253849	Culex pipiens complex	♀	10	21Z 03724 - 21Z 03733	negative
2021-03-09	Rosslau	cellar (castle)	51.885528, 12.253849	Culex pipiens complex	♀	10	21Z 03734 - 21Z 03743	positive
2021-03-09	Rosslau	cellar (castle)	51.885528, 12.253849	Culex pipiens complex	♀	10	21Z 03744 - 21Z 03753	negative
2021-03-09	Rosslau	cellar (castle)	51.885528, 12.253849	Culex pipiens complex	♀	10	21Z 03754 - 21Z 03763	negative
2021-03-09	Rosslau	cellar (castle)	51.885528, 12.253849	Culex pipiens complex	♀	10	21Z 03764 - 21Z 03773	negative
2021-03-09	Rosslau	cellar (castle)	51.885528, 12.253849	Culex pipiens complex	♀	10	21Z 03774 - 21Z 03783	negative
2021-03-09	Rosslau	cellar (castle)	51.885528, 12.253849	Culex pipiens complex	♀	10	21Z 03784 - 21Z 03793	negative
2021-03-09	Rosslau	military barracks	51.899138, 12.268928	Culex pipiens complex	♀	10	21Z 03274 - 21Z 03283	negative
2021-03-09	Rosslau	military barracks	51.899138, 12.268928	Culex pipiens complex	♀	10	21Z 03284 - 21Z 03293	negative
2021-03-09	Rosslau	military barracks	51.899138, 12.268928	Culex pipiens complex	♀	10	21Z 03294 - 21Z 03303	negative
2021-03-09	Rosslau	military barracks	51.899138, 12.268928	Culex pipiens complex	♀	10	21Z 03304 - 21Z 03313	negative
2021-03-09	Rosslau	military barracks	51.899138, 12.268928	Culex pipiens complex	♀	10	21Z 03314 - 21Z 03323	negative
2021-03-09	Rosslau	military barracks	51.899138, 12.268928	Culex pipiens complex	♀	10	21Z 03324 - 21Z 03333	negative
2021-03-09	Rosslau	military barracks	51.899138, 12.268928	Culex pipiens complex	♀	10	21Z 03334 - 21Z 03343	negative
2021-03-09	Rosslau	military barracks	51.899138, 12.268928	Culex pipiens complex	♀	10	21Z 03344 - 21Z 03353	negative
2021-03-09	Rosslau	military barracks	51.899138, 12.268928	Culex pipiens complex	♀	10	21Z 03354 - 21Z 03363	negative
2021-03-09	Rosslau	military barracks	51.899138, 12.268928	Culex pipiens complex	♀	10	21Z 03364 - 21Z 03373	negative
2021-03-09	Rosslau	military barracks	51.899138, 12.268928	Culex pipiens complex	♀	10	21Z 03374 - 21Z 03383	negative
2021-03-09	Rosslau	military barracks	51.899138, 12.268928	Culex pipiens complex	♀	10	21Z 03384 - 21Z 03393	negative
2021-03-09	Rosslau	military barracks	51.899138, 12.268928	Culex pipiens complex	♀	10	21Z 03394 - 21Z 03403	negative
2021-03-09	Rosslau	military barracks	51.899138, 12.268928	Culex pipiens complex	♀	10	21Z 03404 - 21Z 03413	negative
2021-03-09	Rosslau	military barracks	51.899138, 12.268928	Culex pipiens complex	♀	4	21Z 03414 - 21Z 03417	negative
2021-03-09	Rosslau	military barracks	51.899138, 12.268928	Culiseta annulata	♀	5	21Z 03418 - 21Z 03422	negative
2021-03-09	Rosslau	military barracks	51.899138, 12.268928	Culiseta annulata	♀	5	21Z 03423 - 21Z 03427	negative
2021-03-09	Rosslau	military barracks	51.899138, 12.268928	Culiseta annulata	♀	5	21Z 03428 - 21Z 03432	negative
2021-03-09	Rosslau	military barracks	51.899138, 12.268928	Culiseta annulata	♀	5	21Z 03433 - 21Z 03437	negative
2021-03-09	Rosslau	military barracks	51.899138, 12.268928	Culiseta annulata	♀	2	21Z 03438 - 21Z 03439	negative
2021-03-10	Ihleburg	special bat hibernation construction	52.334140, 11.949039	Anopheles maculipennis complex	♀	5	21Z 04387 - 21Z 04391	negative
2021-03-10	Ihleburg	special bat hibernation construction	52.334140, 11.949039	Anopheles maculipennis complex	♀	5	21Z 04392 - 21Z 04396	negative
2021-03-10	Ihleburg	special bat hibernation construction	52.334140, 11.949039	Anopheles maculipennis complex	♀	5	21Z 04397 - 21Z 04401	negative
2021-03-10	Ihleburg	special bat hibernation construction	52.334140, 11.949039	Anopheles maculipennis complex	♀	5	21Z 04402 - 21Z04406	negative
2021-03-10	Ihleburg	special bat hibernation construction	52.334140, 11.949039	Anopheles maculipennis complex	♀	5	21Z 04407 - 21Z 04411	negative
2021-03-10	Ihleburg	special bat hibernation construction	52.334140, 11.949039	Anopheles maculipennis complex	♀	5	21Z 04412 - 21Z 04416	negative
2021-03-10	Ihleburg	special bat hibernation construction	52.334140, 11.949039	Anopheles maculipennis complex	♀	1	21Z 04417	negative
2021-03-10	Ihleburg	special bat hibernation construction	52.334140, 11.949039	Anopheles maculipennis complex	♀	1	21Z 04418	negative
2021-03-10	Ihleburg	special bat hibernation construction	52.334140, 11.949039	Culex hortensis/territans	♀	3	21Z 04384 - 21Z 04386	negative
2021-03-10	Ihleburg	special bat hibernation construction	52.334140, 11.949039	Culex pipiens complex	♀	10	21Z 03794 - 21Z 03803	negative
2021-03-10	Ihleburg	special bat hibernation construction	52.334140, 11.949039	Culex pipiens complex	♀	10	21Z 03804 - 21Z 03813	negative
2021-03-10	Ihleburg	special bat hibernation construction	52.334140, 11.949039	Culex pipiens complex	♀	10	21Z 03814 - 21Z 03823	negative
2021-03-10	Ihleburg	special bat hibernation construction	52.334140, 11.949039	Culex pipiens complex	♀	10	21Z 03824 - 21Z 03833	negative
2021-03-10	Ihleburg	special bat hibernation construction	52.334140, 11.949039	Culex pipiens complex	♀	10	21Z 03834 - 21Z 03843	negative
2021-03-10	Ihleburg	special bat hibernation construction	52.334140, 11.949039	Culex pipiens complex	♀	10	21Z 03844 - 21Z 03853	negative
2021-03-10	Ihleburg	special bat hibernation construction	52.334140, 11.949039	Culex pipiens complex	♀	10	21Z 03854 - 21Z 03863	negative
2021-03-10	Ihleburg	special bat hibernation construction	52.334140, 11.949039	Culex pipiens complex	♀	10	21Z 03864 - 21Z 03873	negative
2021-03-10	Ihleburg	special bat hibernation construction	52.334140, 11.949039	Culex pipiens complex	♀	10	21Z 03874 - 21Z 03883	negative
2021-03-10	Ihleburg	special bat hibernation construction	52.334140, 11.949039	Culex pipiens complex	♀	10	21Z 03884 - 21Z 03893	negative
2021-03-10	Ihleburg	special bat hibernation construction	52.334140, 11.949039	Culex pipiens complex	♀	10	21Z 03894 - 21Z 03903	negative
2021-03-10	Ihleburg	special bat hibernation construction	52.334140, 11.949039	Culex pipiens complex	♀	10	21Z 03904 - 21Z 03913	negative
2021-03-10	Ihleburg	special bat hibernation construction	52.334140, 11.949039	Culex pipiens complex	♀	10	21Z 03914 - 21Z 03923	negative
2021-03-10	Ihleburg	special bat hibernation construction	52.334140, 11.949039	Culex pipiens complex	♀	10	21Z 03924 - 21Z 03933	negative
2021-03-10	Ihleburg	special bat hibernation construction	52.334140, 11.949039	Culex pipiens complex	♀	10	21Z 03934 - 21Z 03943	negative
2021-03-10	Ihleburg	special bat hibernation construction	52.334140, 11.949039	Culex pipiens complex	♀	10	21Z 03944 - 21Z 03953	negative
2021-03-10	Ihleburg	special bat hibernation construction	52.334140, 11.949039	Culex pipiens complex	♀	10	21Z 03954 - 21Z 03963	negative
2021-03-10	Ihleburg	special bat hibernation construction	52.334140, 11.949039	Culex pipiens complex	♀	10	21Z 03964 - 21Z 03973	negative
2021-03-10	Ihleburg	special bat hibernation construction	52.334140, 11.949039	Culex pipiens complex	♀	10	21Z 03974 - 21Z 03983	negative
2021-03-10	Ihleburg	special bat hibernation construction	52.334140, 11.949039	Culex pipiens complex	♀	10	21Z 03984 - 21Z 03993	negative
2021-03-10	Ihleburg	special bat hibernation construction	52.334140, 11.949039	Culex pipiens complex	♀	10	21Z 03994 - 21Z 04003	negative
2021-03-10	Ihleburg	special bat hibernation construction	52.334140, 11.949039	Culex pipiens complex	♀	10	21Z 04004 - 21Z 04013	negative
2021-03-10	Ihleburg	special bat hibernation construction	52.334140, 11.949039	Culex pipiens complex	♀	10	21Z 04014 - 21Z 04023	negative
2021-03-10	Ihleburg	special bat hibernation construction	52.334140, 11.949039	Culex pipiens complex	♀	10	21Z 04024 - 21Z 04033	negative
2021-03-10	Ihleburg	special bat hibernation construction	52.334140, 11.949039	Culex pipiens complex	♀	10	21Z 04034 - 21Z 04043	negative
2021-03-10	Ihleburg	special bat hibernation construction	52.334140, 11.949039	Culex pipiens complex	♀	10	21Z 04044 - 21Z 04053	negative
2021-03-10	Ihleburg	special bat hibernation construction	52.334140, 11.949039	Culex pipiens complex	♀	10	21Z 04054 - 21Z 04063	negative
2021-03-10	Ihleburg	special bat hibernation construction	52.334140, 11.949039	Culex pipiens complex	♀	10	21Z 04064 - 21Z 04073	negative
2021-03-10	Ihleburg	special bat hibernation construction	52.334140, 11.949039	Culex pipiens complex	♀	10	21Z 04074 - 21Z 04083	negative
2021-03-10	Ihleburg	special bat hibernation construction	52.334140, 11.949039	Culex pipiens complex	♀	10	21Z 04084 - 21Z 04093	negative
2021-03-10	Ihleburg	special bat hibernation construction	52.334140, 11.949039	Culex pipiens complex	♀	10	21Z 04094 - 21Z 04103	negative
2021-03-10	Ihleburg	special bat hibernation construction	52.334140, 11.949039	Culex pipiens complex	♀	10	21Z 04104 - 21Z 04113	negative
2021-03-10	Ihleburg	special bat hibernation construction	52.334140, 11.949039	Culex pipiens complex	♀	10	21Z 04114 - 21Z 04123	negative
2021-03-10	Ihleburg	special bat hibernation construction	52.334140, 11.949039	Culex pipiens complex	♀	10	21Z 04124 - 21Z 04133	negative
2021-03-10	Ihleburg	special bat hibernation construction	52.334140, 11.949039	Culex pipiens complex	♀	10	21Z 04134 - 21Z 04143	negative
2021-03-10	Ihleburg	special bat hibernation construction	52.334140, 11.949039	Culex pipiens complex	♀	10	21Z 04144 - 21Z 04153	negative
2021-03-10	Ihleburg	special bat hibernation construction	52.334140, 11.949039	Culex pipiens complex	♀	10	21Z 04154 - 21Z 04163	negative
2021-03-10	Ihleburg	special bat hibernation construction	52.334140, 11.949039	Culex pipiens complex	♀	10	21Z 04164 - 21Z 04173	negative
2021-03-10	Ihleburg	special bat hibernation construction	52.334140, 11.949039	Culex pipiens complex	♀	10	21Z 04174 - 21Z 04183	negative
2021-03-10	Ihleburg	special bat hibernation construction	52.334140, 11.949039	Culex pipiens complex	♀	10	21Z 04184 - 21Z 04193	negative
2021-03-10	Ihleburg	special bat hibernation construction	52.334140, 11.949039	Culex pipiens complex	♀	10	21Z 04194 - 21Z 04203	negative
2021-03-10	Ihleburg	special bat hibernation construction	52.334140, 11.949039	Culex pipiens complex	♀	10	21Z 04204 - 21Z 04213	negative
2021-03-10	Ihleburg	special bat hibernation construction	52.334140, 11.949039	Culex pipiens complex	♀	10	21Z 04214 - 21Z 04223	negative
2021-03-10	Ihleburg	special bat hibernation construction	52.334140, 11.949039	Culex pipiens complex	♀	10	21Z 04224 - 21Z 04233	negative
2021-03-10	Ihleburg	special bat hibernation construction	52.334140, 11.949039	Culex pipiens complex	♀	10	21Z 04234 - 21Z 04243	negative
2021-03-10	Ihleburg	special bat hibernation construction	52.334140, 11.949039	Culex pipiens complex	♀	10	21Z 04244 - 21Z 04253	negative
2021-03-10	Ihleburg	special bat hibernation construction	52.334140, 11.949039	Culex pipiens complex	♀	10	21Z 04254 - 21Z 04263	negative
2021-03-10	Ihleburg	special bat hibernation construction	52.334140, 11.949039	Culiseta annulata	♀	5	21Z 04264 - 21Z 04268	negative
2021-03-10	Ihleburg	special bat hibernation construction	52.334140, 11.949039	Culiseta annulata	♀	5	21Z 04269 - 21Z 04273	negative
2021-03-10	Ihleburg	special bat hibernation construction	52.334140, 11.949039	Culiseta annulata	♀	5	21Z 04274 - 21Z 04278	negative
2021-03-10	Ihleburg	special bat hibernation construction	52.334140, 11.949039	Culiseta annulata	♀	5	21Z 04279 - 21Z 04283	negative
2021-03-10	Ihleburg	special bat hibernation construction	52.334140, 11.949039	Culiseta annulata	♀	5	21Z 04284 - 21Z 04288	negative
2021-03-10	Ihleburg	special bat hibernation construction	52.334140, 11.949039	Culiseta annulata	♀	5	21Z 04289 - 21Z 04293	negative
2021-03-10	Ihleburg	special bat hibernation construction	52.334140, 11.949039	Culiseta annulata	♀	5	21Z 04294 - 21Z 04298	negative
2021-03-10	Ihleburg	special bat hibernation construction	52.334140, 11.949039	Culiseta annulata	♀	5	21Z 04299 - 21Z 04303	negative
2021-03-10	Ihleburg	special bat hibernation construction	52.334140, 11.949039	Culiseta annulata	♀	5	21Z 04304 - 21Z 04308	negative
2021-03-10	Ihleburg	special bat hibernation construction	52.334140, 11.949039	Culiseta annulata	♀	5	21Z 04309 - 21Z 04313	negative
2021-03-10	Ihleburg	special bat hibernation construction	52.334140, 11.949039	Culiseta annulata	♀	5	21Z 04314 - 21Z 04318	negative
2021-03-10	Ihleburg	special bat hibernation construction	52.334140, 11.949039	Culiseta annulata	♀	5	21Z 04319 - 21Z 04323	negative
2021-03-10	Ihleburg	special bat hibernation construction	52.334140, 11.949039	Culiseta annulata	♀	5	21Z 04324 - 21Z 04328	negative
2021-03-10	Ihleburg	special bat hibernation construction	52.334140, 11.949039	Culiseta annulata	♀	5	21Z 04329 - 21Z 04333	negative
2021-03-10	Ihleburg	special bat hibernation construction	52.334140, 11.949039	Culiseta annulata	♀	5	21Z 04334 - 21Z 04338	negative
2021-03-10	Ihleburg	special bat hibernation construction	52.334140, 11.949039	Culiseta annulata	♀	5	21Z 04339 - 21Z 04343	negative
2021-03-10	Ihleburg	special bat hibernation construction	52.334140, 11.949039	Culiseta annulata	♀	5	21Z 04344 - 21Z 04348	negative
2021-03-10	Ihleburg	special bat hibernation construction	52.334140, 11.949039	Culiseta annulata	♀	5	21Z 04349 - 21Z 04353	negative
2021-03-10	Ihleburg	special bat hibernation construction	52.334140, 11.949039	Culiseta annulata	♀	5	21Z 04354 - 21Z 04358	negative
2021-03-10	Ihleburg	special bat hibernation construction	52.334140, 11.949039	Culiseta annulata	♀	5	21Z 04359 - 21Z 04363	negative
2021-03-10	Ihleburg	special bat hibernation construction	52.334140, 11.949039	Culiseta annulata	♀	5	21Z 04364 - 21Z 04368	negative
2021-03-10	Ihleburg	special bat hibernation construction	52.334140, 11.949039	Culiseta annulata	♀	5	21Z 04369 - 21Z 04373	negative
2021-03-10	Ihleburg	special bat hibernation construction	52.334140, 11.949039	Culiseta annulata	♀	5	21Z 04374 - 21Z 04378	negative
2021-03-10	Ihleburg	special bat hibernation construction	52.334140, 11.949039	Culiseta annulata	♀	5	21Z 04379 - 21Z 04383	negative
2021-03-10	Ihleburg	special bat hibernation construction	52.334140, 11.949039	Uranotaenia unguiculata	♀	1	21Z 04420	negative
2021-03-14	Ihleburg	special bat hibernation construction	52.334140, 11.949039	Anopheles maculipennis complex	♀	5	21Z 05577 - 21Z 05581	negative
2021-03-14	Ihleburg	special bat hibernation construction	52.334140, 11.949039	Anopheles maculipennis complex	♀	5	21Z 05582 - 21Z 05586	negative
2021-03-14	Ihleburg	special bat hibernation construction	52.334140, 11.949039	Anopheles maculipennis complex	♀	2	21Z 05587 - 21Z 05588	negative
2021-03-14	Krieschendorf	cellar	51.023742, 13.885086	Anopheles maculipennis complex	♀	1	21Z 05264	negative
2021-03-14	Ihleburg	special bat hibernation construction	52.334140, 11.949039	Culex hortensis/territans	♀	4	21Z 05589 - 21Z 05592	negative
2021-03-14	Radebeul	underground aqueduct	51.116087, 13.637047	Culex hortensis/territans	♀	2	21Z 04495 - 21Z 04496	negative
2021-03-14	Ihleburg	special bat hibernation construction	52.334140, 11.949039	Culex pipiens complex	♀	10	21Z 05268 - 21Z 05277	negative
2021-03-14	Ihleburg	special bat hibernation construction	52.334140, 11.949039	Culex pipiens complex	♀	10	21Z 05278 - 21Z 05287	negative
2021-03-14	Ihleburg	special bat hibernation construction	52.334140, 11.949039	Culex pipiens complex	♀	10	21Z 05288 - 21Z 05297	negative
2021-03-14	Ihleburg	special bat hibernation construction	52.334140, 11.949039	Culex pipiens complex	♀	10	21Z 05298 - 21Z 05307	negative
2021-03-14	Ihleburg	special bat hibernation construction	52.334140, 11.949039	Culex pipiens complex	♀	10	21Z 05308 - 21Z 05317	negative
2021-03-14	Ihleburg	special bat hibernation construction	52.334140, 11.949039	Culex pipiens complex	♀	10	21Z 05318 - 21Z 05327	negative
2021-03-14	Ihleburg	special bat hibernation construction	52.334140, 11.949039	Culex pipiens complex	♀	10	21Z 05328 - 21Z 05337	negative
2021-03-14	Ihleburg	special bat hibernation construction	52.334140, 11.949039	Culex pipiens complex	♀	10	21Z 05338 - 21Z 05347	negative
2021-03-14	Ihleburg	special bat hibernation construction	52.334140, 11.949039	Culex pipiens complex	♀	10	21Z 05348 - 21Z 05357	negative
2021-03-14	Ihleburg	special bat hibernation construction	52.334140, 11.949039	Culex pipiens complex	♀	10	21Z 05358 - 21Z 05367	negative
2021-03-14	Ihleburg	special bat hibernation construction	52.334140, 11.949039	Culex pipiens complex	♀	10	21Z 05368 - 21Z 05377	negative
2021-03-14	Ihleburg	special bat hibernation construction	52.334140, 11.949039	Culex pipiens complex	♀	10	21Z 05378 - 21Z 05387	negative
2021-03-14	Ihleburg	special bat hibernation construction	52.334140, 11.949039	Culex pipiens complex	♀	10	21Z 05388 - 21Z 05397	negative
2021-03-14	Ihleburg	special bat hibernation construction	52.334140, 11.949039	Culex pipiens complex	♀	10	21Z 05398 - 21Z 05407	negative
2021-03-14	Ihleburg	special bat hibernation construction	52.334140, 11.949039	Culex pipiens complex	♀	10	21Z 05408 - 21Z 05417	negative
2021-03-14	Ihleburg	special bat hibernation construction	52.334140, 11.949039	Culex pipiens complex	♀	10	21Z 05418 - 21Z 05427	negative
2021-03-14	Ihleburg	special bat hibernation construction	52.334140, 11.949039	Culex pipiens complex	♀	10	21Z 05428 - 21Z 05437	negative
2021-03-14	Ihleburg	special bat hibernation construction	52.334140, 11.949039	Culex pipiens complex	♀	10	21Z 05438 - 21Z 05447	negative
2021-03-14	Ihleburg	special bat hibernation construction	52.334140, 11.949039	Culex pipiens complex	♀	10	21Z 05448 - 21Z 05457	negative
2021-03-14	Ihleburg	special bat hibernation construction	52.334140, 11.949039	Culex pipiens complex	♀	10	21Z 05458 - 21Z 05467	negative
2021-03-14	Ihleburg	special bat hibernation construction	52.334140, 11.949039	Culex pipiens complex	♀	10	21Z 05468 - 21Z 05477	negative
2021-03-14	Ihleburg	special bat hibernation construction	52.334140, 11.949039	Culex pipiens complex	♀	10	21Z 05478 - 21Z 05487	negative
2021-03-14	Ihleburg	special bat hibernation construction	52.334140, 11.949039	Culex pipiens complex	♀	10	21Z 05488 - 21Z 05497	negative
2021-03-14	Ihleburg	special bat hibernation construction	52.334140, 11.949039	Culex pipiens complex	♀	10	21Z 05498 - 21Z 05507	negative
2021-03-14	Ihleburg	special bat hibernation construction	52.334140, 11.949039	Culex pipiens complex	♀	10	21Z 05508 - 21Z 05517	negative
2021-03-14	Ihleburg	special bat hibernation construction	52.334140, 11.949039	Culex pipiens complex	♀	10	21Z 05518 - 21Z 05527	negative
2021-03-14	Ihleburg	special bat hibernation construction	52.334140, 11.949039	Culex pipiens complex	♀	10	21Z 05528 - 21Z 05537	negative
2021-03-14	Ihleburg	special bat hibernation construction	52.334140, 11.949039	Culex pipiens complex	♀	10	21Z 05538 - 21Z 05547	negative
2021-03-14	Ihleburg	special bat hibernation construction	52.334140, 11.949039	Culex pipiens complex	♀	10	21Z 05548 - 21Z 05557	negative
2021-03-14	Ihleburg	special bat hibernation construction	52.334140, 11.949039	Culex pipiens complex	♀	10	21Z 05558 - 21Z 05567	negative
2021-03-14	Ihleburg	special bat hibernation construction	52.334140, 11.949039	Culex pipiens complex	♀	9	21Z 05568 - 21Z 05576	negative
2021-03-14	Krieschendorf	cellar	51.023742, 13.885086	Culex pipiens complex	♀	10	21Z 04964 - 21Z 04973	negative
2021-03-14	Krieschendorf	cellar	51.023742, 13.885086	Culex pipiens complex	♀	10	21Z 04974 - 21Z 04983	negative
2021-03-14	Krieschendorf	cellar	51.023742, 13.885086	Culex pipiens complex	♀	10	21Z 04984 - 21Z 04993	negative
2021-03-14	Krieschendorf	cellar	51.023742, 13.885086	Culex pipiens complex	♀	10	21Z 04994 - 21Z 05003	negative
2021-03-14	Krieschendorf	cellar	51.023742, 13.885086	Culex pipiens complex	♀	10	21Z 05004 - 21Z 05013	negative
2021-03-14	Krieschendorf	cellar	51.023742, 13.885086	Culex pipiens complex	♀	10	21Z 05014 - 21Z 05023	negative
2021-03-14	Krieschendorf	cellar	51.023742, 13.885086	Culex pipiens complex	♀	10	21Z 05024 - 21Z 05033	negative
2021-03-14	Krieschendorf	cellar	51.023742, 13.885086	Culex pipiens complex	♀	10	21Z 05034 - 21Z 05043	negative
2021-03-14	Krieschendorf	cellar	51.023742, 13.885086	Culex pipiens complex	♀	10	21Z 05044 - 21Z 05053	negative
2021-03-14	Krieschendorf	cellar	51.023742, 13.885086	Culex pipiens complex	♀	10	21Z 05054 - 21Z 05063	negative
2021-03-14	Krieschendorf	cellar	51.023742, 13.885086	Culex pipiens complex	♀	10	21Z 05064 - 21Z 05073	negative
2021-03-14	Krieschendorf	cellar	51.023742, 13.885086	Culex pipiens complex	♀	10	21Z 05074 - 21Z 05083	negative
2021-03-14	Krieschendorf	cellar	51.023742, 13.885086	Culex pipiens complex	♀	10	21Z 05084 - 21Z 05093	negative
2021-03-14	Krieschendorf	cellar	51.023742, 13.885086	Culex pipiens complex	♀	10	21Z 05094 - 21Z 05103	negative
2021-03-14	Krieschendorf	cellar	51.023742, 13.885086	Culex pipiens complex	♀	10	21Z 05104 - 21Z 05113	negative
2021-03-14	Krieschendorf	cellar	51.023742, 13.885086	Culex pipiens complex	♀	10	21Z 05114 - 21Z 05123	negative
2021-03-14	Krieschendorf	cellar	51.023742, 13.885086	Culex pipiens complex	♀	10	21Z 05124 - 21Z 05133	negative
2021-03-14	Krieschendorf	cellar	51.023742, 13.885086	Culex pipiens complex	♀	10	21Z 05134 - 21Z 05143	negative
2021-03-14	Krieschendorf	cellar	51.023742, 13.885086	Culex pipiens complex	♀	10	21Z 05144 - 21Z 05153	negative
2021-03-14	Krieschendorf	cellar	51.023742, 13.885086	Culex pipiens complex	♀	10	21Z 05154 - 21Z 05163	negative
2021-03-14	Krieschendorf	cellar	51.023742, 13.885086	Culex pipiens complex	♀	10	21Z 05164 - 21Z 05173	negative
2021-03-14	Krieschendorf	cellar	51.023742, 13.885086	Culex pipiens complex	♀	10	21Z 05174 - 21Z 05183	negative
2021-03-14	Krieschendorf	cellar	51.023742, 13.885086	Culex pipiens complex	♀	10	21Z 05184 - 21Z 05193	negative
2021-03-14	Krieschendorf	cellar	51.023742, 13.885086	Culex pipiens complex	♀	10	21Z 05194 - 21Z 05203	negative
2021-03-14	Krieschendorf	cellar	51.023742, 13.885086	Culex pipiens complex	♀	10	21Z 05204 - 21Z 05213	negative
2021-03-14	Krieschendorf	cellar	51.023742, 13.885086	Culex pipiens complex	♀	10	21Z 05214 - 21Z 05223	negative
2021-03-14	Krieschendorf	cellar	51.023742, 13.885086	Culex pipiens complex	♀	10	21Z 05224 - 21Z 05233	negative
2021-03-14	Krieschendorf	cellar	51.023742, 13.885086	Culex pipiens complex	♀	10	21Z 05234 - 21Z 05243	negative
2021-03-14	Krieschendorf	cellar	51.023742, 13.885086	Culex pipiens complex	♀	10	21Z 05244 - 21Z 05253	negative
2021-03-14	Krieschendorf	cellar	51.023742, 13.885086	Culex pipiens complex	♀	10	21Z 05254 - 21Z 05263	negative
2021-03-14	Pillnitz	ice cellar	51.105585, 13.719524	Culex pipiens complex	♀	12	21Z 04919 - 21Z 04930	negative
2021-03-14	Pillnitz	water regulation construction	51.008440, 13.887333	Culex pipiens complex	♀	10	21Z 04931 - 21Z 04940	negative
2021-03-14	Pillnitz	water regulation construction	51.008440, 13.887333	Culex pipiens complex	♀	10	21Z 04941 - 21Z 04950	negative
2021-03-14	Pillnitz	water regulation construction	51.008440, 13.887333	Culex pipiens complex	♀	10	21Z 04951 - 21Z 04960	negative
2021-03-14	Pillnitz	water regulation construction	51.008440, 13.887333	Culex pipiens complex	♀	3	21Z 04961 - 21Z 04962	negative
2021-03-14	Radebeul	underground aqueduct	51.116087, 13.637047	Culex pipiens complex	♀	10	21Z 04421 - 21Z 04430	negative
2021-03-14	Radebeul	underground aqueduct	51.116087, 13.637047	Culex pipiens complex	♀	10	21Z 04431 - 21Z 04440	negative
2021-03-14	Radebeul	underground aqueduct	51.116087, 13.637047	Culex pipiens complex	♀	10	21Z 04441 - 21Z 04450	negative
2021-03-14	Radebeul	underground aqueduct	51.116087, 13.637047	Culex pipiens complex	♀	10	21Z 04451 - 21Z 04460	negative
2021-03-14	Radebeul	underground aqueduct	51.116087, 13.637047	Culex pipiens complex	♀	10	21Z 04461 - 21Z 04470	negative
2021-03-14	Radebeul	underground aqueduct	51.116087, 13.637047	Culex pipiens complex	♀	10	21Z 04471 - 21Z 04480	negative
2021-03-14	Radebeul	underground aqueduct	51.116087, 13.637047	Culex pipiens complex	♀	10	21Z 04481 - 21Z 04490	negative
2021-03-14	Radebeul	underground aqueduct	51.116087, 13.637047	Culex pipiens complex	♀	10	21Z 04491 - 21Z 04500	negative
2021-03-14	Radebeul	underground aqueduct	51.116087, 13.637047	Culex pipiens complex	♀	10	21Z 04501 - 21Z 04510	negative
2021-03-14	Radebeul	underground aqueduct	51.116087, 13.637047	Culex pipiens complex	♀	10	21Z 04511 - 21Z 04520	negative
2021-03-14	Radebeul	underground aqueduct	51.116087, 13.637047	Culex pipiens complex	♀	10	21Z 04521 - 21Z 04530	negative
2021-03-14	Radebeul	underground aqueduct	51.116087, 13.637047	Culex pipiens complex	♀	10	21Z 04531 - 21Z 04540	negative
2021-03-14	Radebeul	underground aqueduct	51.116087, 13.637047	Culex pipiens complex	♀	10	21Z 04541 - 21Z 04550	negative
2021-03-14	Radebeul	underground aqueduct	51.116087, 13.637047	Culex pipiens complex	♀	10	21Z 04551 - 21Z 04560	negative
2021-03-14	Radebeul	underground aqueduct	51.116087, 13.637047	Culex pipiens complex	♀	10	21Z 04561 - 21Z 04570	negative
2021-03-14	Radebeul	underground aqueduct	51.116087, 13.637047	Culex pipiens complex	♀	10	21Z 04471 - 21Z 04480	negative
2021-03-14	Radebeul	underground aqueduct	51.116087, 13.637047	Culex pipiens complex	♀	10	21Z 04481 - 21Z 04490	negative
2021-03-14	Radebeul	underground aqueduct	51.116087, 13.637047	Culex pipiens complex	♀	4	21Z 04491 - 21Z 04494	negative
2021-03-14	Radebeul	bunker	51.105585, 13.719524	Culex pipiens complex	♀	10	21Z 04759 - 21Z 04768	negative
2021-03-14	Radebeul	bunker	51.105585, 13.719524	Culex pipiens complex	♀	10	21Z 04769 - 21Z 04778	negative
2021-03-14	Radebeul	bunker	51.105585, 13.719524	Culex pipiens complex	♀	10	21Z 04779 - 21Z 04788	negative
2021-03-14	Radebeul	bunker	51.105585, 13.719524	Culex pipiens complex	♀	10	21Z 04789 - 21Z 04798	negative
2021-03-14	Radebeul	bunker	51.105585, 13.719524	Culex pipiens complex	♀	10	21Z 04799 - 21Z 04808	negative
2021-03-14	Radebeul	bunker	51.105585, 13.719524	Culex pipiens complex	♀	10	21Z 04809 - 21Z 04818	negative
2021-03-14	Radebeul	bunker	51.105585, 13.719524	Culex pipiens complex	♀	10	21Z 04819 - 21Z 04828	negative
2021-03-14	Radebeul	bunker	51.105585, 13.719524	Culex pipiens complex	♀	10	21Z 04829 - 21Z 04838	negative
2021-03-14	Radebeul	bunker	51.105585, 13.719524	Culex pipiens complex	♀	10	21Z 04839 - 21Z 04848	negative
2021-03-14	Radebeul	bunker	51.105585, 13.719524	Culex pipiens complex	♀	10	21Z 04849 - 21Z 04858	negative
2021-03-14	Radebeul	bunker	51.105585, 13.719524	Culex pipiens complex	♀	10	21Z 04859 - 21Z 04868	negative
2021-03-14	Radebeul	bunker	51.105585, 13.719524	Culex pipiens complex	♀	10	21Z 04869 - 21Z 04878	negative
2021-03-14	Radebeul	bunker	51.105585, 13.719524	Culex pipiens complex	♀	10	21Z 04879 - 21Z 04888	negative
2021-03-14	Radebeul	bunker	51.105585, 13.719524	Culex pipiens complex	♀	10	21Z 04889 - 21Z 04898	negative
2021-03-14	Radebeul	bunker	51.105585, 13.719524	Culex pipiens complex	♀	10	21Z 04899 - 21Z 04908	negative
2021-03-14	Radebeul	bunker	51.105585, 13.719524	Culex pipiens complex	♀	10	21Z 04909 - 21Z 04918	negative
2021-03-14	Radebeul	bunker	51.105585, 13.719524	Culex pipiens complex	♀	10	21Z 04599 - 21Z 04608	negative
2021-03-14	Radebeul	bunker	51.105585, 13.719524	Culex pipiens complex	♀	10	21Z 04609 - 21Z 04618	negative
2021-03-14	Radebeul	bunker	51.105585, 13.719524	Culex pipiens complex	♀	10	21Z 04619 - 21Z 04628	negative
2021-03-14	Radebeul	bunker	51.105585, 13.719524	Culex pipiens complex	♀	10	21Z 04629 - 21Z 04638	negative
2021-03-14	Radebeul	bunker	51.105585, 13.719524	Culex pipiens complex	♀	10	21Z 04639 - 21Z 04648	negative
2021-03-14	Radebeul	bunker	51.105585, 13.719524	Culex pipiens complex	♀	10	21Z 04649 - 21Z 04658	negative
2021-03-14	Radebeul	bunker	51.105585, 13.719524	Culex pipiens complex	♀	10	21Z 04659 - 21Z 04668	negative
2021-03-14	Radebeul	bunker	51.105585, 13.719524	Culex pipiens complex	♀	10	21Z 04669 - 21Z 04678	negative
2021-03-14	Radebeul	bunker	51.105585, 13.719524	Culex pipiens complex	♀	10	21Z 04679 - 21Z 04688	negative
2021-03-14	Radebeul	bunker	51.105585, 13.719524	Culex pipiens complex	♀	10	21Z 04689 - 21Z 04698	negative
2021-03-14	Radebeul	bunker	51.105585, 13.719524	Culex pipiens complex	♀	10	21Z 04699 - 21Z 04708	negative
2021-03-14	Radebeul	bunker	51.105585, 13.719524	Culex pipiens complex	♀	10	21Z 04709 - 21Z 04718	negative
2021-03-14	Radebeul	bunker	51.105585, 13.719524	Culex pipiens complex	♀	10	21Z 04719 - 21Z 04728	negative
2021-03-14	Radebeul	bunker	51.105585, 13.719524	Culex pipiens complex	♀	10	21Z 04729 - 21Z 04738	negative
2021-03-14	Radebeul	bunker	51.105585, 13.719524	Culex pipiens complex	♀	10	21Z 04739 - 21Z 04748	negative
2021-03-14	Radebeul	bunker	51.105585, 13.719524	Culex pipiens complex	♀	10	21Z 04749 - 21Z 04758	negative
2021-03-14	Ihleburg	special bat hibernation construction	52.334140, 11.949039	Culiseta annulata	♀	5	21Z 05593 - 21Z 05597	negative
2021-03-14	Ihleburg	special bat hibernation construction	52.334140, 11.949039	Culiseta annulata	♀	5	21Z 05598 - 21Z 05602	negative
2021-03-14	Ihleburg	special bat hibernation construction	52.334140, 11.949039	Culiseta annulata	♀	5	21Z 05603 - 21Z 05607	negative
2021-03-14	Ihleburg	special bat hibernation construction	52.334140, 11.949039	Culiseta annulata	♀	5	21Z 05608 - 21Z 05612	negative
2021-03-14	Ihleburg	special bat hibernation construction	52.334140, 11.949039	Culiseta annulata	♀	5	21Z 05613 - 21Z 05617	negative
2021-03-14	Ihleburg	special bat hibernation construction	52.334140, 11.949039	Culiseta annulata	♀	5	21Z 05618 - 21Z 05622	negative
2021-03-14	Ihleburg	special bat hibernation construction	52.334140, 11.949039	Culiseta annulata	♀	5	21Z 05623 - 21Z 05627	negative
2021-03-14	Ihleburg	special bat hibernation construction	52.334140, 11.949039	Culiseta annulata	♀	5	21Z 05628 - 21Z 05632	negative
2021-03-14	Ihleburg	special bat hibernation construction	52.334140, 11.949039	Culiseta annulata	♀	5	21Z 05633 - 21Z 05637	negative
2021-03-14	Ihleburg	special bat hibernation construction	52.334140, 11.949039	Culiseta annulata	♀	5	21Z 05638 - 21Z 05642	negative
2021-03-14	Ihleburg	special bat hibernation construction	52.334140, 11.949039	Culiseta annulata	♀	5	21Z 05643 - 21Z 05647	negative
2021-03-14	Ihleburg	special bat hibernation construction	52.334140, 11.949039	Culiseta annulata	♀	5	21Z 05648 - 21Z 05652	negative
2021-03-14	Ihleburg	special bat hibernation construction	52.334140, 11.949039	Culiseta annulata	♀	5	21Z 05653 - 21Z 05657	negative
2021-03-14	Radebeul	underground aqueduct	51.116087, 13.637047	Culiseta annulata	♀	2	21Z 04497 - 21Z 04498	negative
2021-03-15	Krieschendorf	cellar	51.023742, 13.885086	Culiseta annulata	♀	3	21Z 05265 - 21Z 05267	negative
